# Supplementary material for: 1,3-Dithian-2-one azine
Source: Acta Crystallogr Sect E Struct Rep Online. 2010 Mar 27;66(Pt 4):o955–6. doi: 10.1107/S1600536810010524 (PMC2983825; doi:10.1107/S1600536810010524)
Supplement: Supplementary file 2 [file e-66-0o955-Isup2.hkl]

# 
# h,k,l, Fc-squared, Fo-squared, sigma(Fo-squared) and status flag 
# 
data_I
_shelx_title ' I         P21/c' 
_shelx_refln_list_code          4 
_shelx_F_calc_maximum      137.42 
_exptl_crystal_F_000       552.00 
_reflns_d_resolution_high  0.7475 
 
loop_ 
 _symmetry_equiv_pos_as_xyz 
 'x, y, z' 
 '-x, y+1/2, -z+1/2' 
 '-x, -y, -z' 
 'x, -y-1/2, z-1/2' 
 
_cell_length_a     9.3999 
_cell_length_b    11.9251 
_cell_length_c    10.7397 
_cell_angle_alpha  90.000 
_cell_angle_beta   91.555 
_cell_angle_gamma  90.000 
 
_shelx_F_squared_multiplier     1.000 
 
loop_ 
 _refln_index_h 
 _refln_index_k 
 _refln_index_l 
 _refln_F_squared_calc 
 _refln_F_squared_meas 
 _refln_F_squared_sigma 
 _refln_observed_status 
   1   0   0        1.08        5.16      0.40 o 
   2   0   0    16090.90    14964.20    111.43 o 
   3   0   0      391.25      386.75      5.53 o 
   4   0   0     4161.28     4233.80     20.98 o 
   5   0   0      101.60      100.81      2.35 o 
   6   0   0      424.14      423.02     13.80 o 
   7   0   0      165.11      131.59      7.96 o 
   8   0   0        6.18       12.31      2.13 o 
   9   0   0      304.81      295.49     35.70 o 
  10   0   0        1.47        1.72      2.03 o 
  11   0   0       54.75       55.89      6.55 o 
  12   0   0       79.39       92.81     16.98 o 
   1   1   0      386.30      447.80     27.70 o 
   2   1   0     2081.75     2062.03     21.45 o 
   3   1   0      273.54      286.90     15.60 o 
   4   1   0      237.75      331.95      2.54 o 
   5   1   0       24.92       24.14      1.07 o 
   6   1   0        7.33       16.37      0.93 o 
   7   1   0       97.17      107.26      3.16 o 
   8   1   0       12.61       13.26      1.60 o 
   9   1   0       46.62       50.58      4.49 o 
  10   1   0        4.72        5.34      1.59 o 
  11   1   0       90.61       83.40      6.89 o 
  12   1   0        4.56        5.66      2.38 o 
   0   2   0     8150.40     7334.94   1025.30 o 
   1   2   0        0.52        0.89      0.23 o 
   2   2   0       26.52       18.31      3.71 o 
   3   2   0     6973.64     6876.81     77.68 o 
   4   2   0      160.22      194.89      2.08 o 
   5   2   0     5149.86     5116.53     85.39 o 
   6   2   0        1.92        5.29      0.77 o 
   7   2   0     1360.39     1248.95     41.34 o 
   8   2   0       21.80       29.24      1.95 o 
   9   2   0      113.54      114.14      8.01 o 
  10   2   0       40.81       51.62      3.34 o 
  11   2   0       20.41       24.35      3.62 o 
  12   2   0        4.33        3.91      1.95 o 
   1   3   0       55.02       39.43      2.68 o 
   2   3   0       13.89       11.47      0.57 o 
   3   3   0        2.87        5.45      1.59 o 
   4   3   0      812.11      917.45     14.14 o 
   5   3   0      628.23      615.35     15.97 o 
   6   3   0      428.50      421.61      7.87 o 
   7   3   0       13.13        9.87      1.15 o 
   8   3   0      649.57      588.32     48.37 o 
   9   3   0        9.59        9.80      1.84 o 
  10   3   0        6.55        9.94      2.06 o 
  11   3   0        1.81        1.48      1.95 o 
  12   3   0        0.07       -1.47      1.94 o 
   0   4   0     3260.74     3336.18     94.33 o 
   1   4   0       10.65       12.00      3.71 o 
   2   4   0     2483.85     2413.82    129.02 o 
   3   4   0      140.40      124.67      2.02 o 
   4   4   0      841.05      852.69     15.79 o 
   5   4   0      716.66      686.35     25.45 o 
   6   4   0       58.00       57.64      2.40 o 
   7   4   0      376.41      358.42     14.21 o 
   8   4   0        1.33        0.06      1.05 o 
   9   4   0       20.88       24.92      2.78 o 
  10   4   0       18.72       13.60      2.21 o 
  11   4   0        1.10        2.68      1.87 o 
  12   4   0        0.91       -1.10      1.90 o 
   1   5   0     2273.55     2627.57    131.86 o 
   2   5   0     1361.82     1537.05    134.34 o 
   3   5   0     1869.00     1911.92     47.94 o 
   4   5   0      207.09      195.39      4.31 o 
   5   5   0       87.20       85.02      6.20 o 
   6   5   0       73.12       56.02     10.30 o 
   7   5   0       16.56       16.54      2.21 o 
   8   5   0       30.11       30.55      1.97 o 
   9   5   0       85.27       86.31      5.36 o 
  10   5   0      109.86      103.98      7.26 o 
  11   5   0       80.57       93.47      8.28 o 
   0   6   0     5008.62     4774.16    124.11 o 
   1   6   0       39.24       51.81      2.63 o 
   2   6   0     3284.44     3357.47    107.05 o 
   3   6   0      209.31      221.27      7.72 o 
   4   6   0     1769.10     1721.45     40.13 o 
   5   6   0        6.71        9.84      0.85 o 
   6   6   0     1027.78      992.72     39.07 o 
   7   6   0       15.44        5.54      4.73 o 
   8   6   0       86.63       74.29      3.72 o 
   9   6   0       62.52       72.83      3.48 o 
  10   6   0        0.84        2.91      1.94 o 
  11   6   0       17.83       23.17      3.90 o 
   1   7   0       68.00       66.33      2.53 o 
   2   7   0        6.20        5.90      0.71 o 
   3   7   0        7.65        5.60      1.11 o 
   4   7   0      481.90      457.00     12.49 o 
   5   7   0       42.64       58.56      3.38 o 
   6   7   0      161.89      184.66      8.81 o 
   7   7   0       53.01       50.63      3.01 o 
   8   7   0      185.22      194.33     21.53 o 
   9   7   0      174.73      110.28     63.81 o 
  10   7   0        0.65        2.99      2.81 o 
  11   7   0       67.96       81.75     11.74 o 
   0   8   0      184.47      177.98     10.87 o 
   1   8   0       35.95       38.38      2.31 o 
   2   8   0       64.40       61.04      1.76 o 
   3   8   0       47.67       47.24      2.78 o 
   4   8   0       25.93       26.98      1.41 o 
   5   8   0      230.89      230.67     11.37 o 
   6   8   0      259.69      259.81     17.99 o 
   7   8   0        0.75        0.65      1.22 o 
   8   8   0       70.29       81.37      5.63 o 
   9   8   0       16.35       21.78      4.93 o 
  10   8   0        2.57        5.17      2.82 o 
   1   9   0        9.34        8.59      0.86 o 
   2   9   0       40.92       39.80      1.79 o 
   3   9   0        0.07        1.00      0.82 o 
   4   9   0      449.65      407.17     27.01 o 
   5   9   0       58.40       50.96      3.85 o 
   6   9   0      237.87      269.42     28.37 o 
   7   9   0       88.93       89.96     10.69 o 
   8   9   0       98.00      118.16     12.03 o 
   9   9   0       32.43       31.29      3.73 o 
  10   9   0        6.18        7.21      2.89 o 
   0  10   0       11.18       10.60      1.58 o 
   1  10   0       97.16      100.21      8.32 o 
   2  10   0      212.36      217.99     15.51 o 
   3  10   0       81.14       81.11      7.70 o 
   4  10   0        0.26       -0.30      0.74 o 
   5  10   0       36.02       36.15      3.07 o 
   6  10   0      180.91      202.52     27.45 o 
   7  10   0       19.92       19.21      2.87 o 
   8  10   0      114.89      142.79     16.03 o 
   9  10   0        3.93        5.35      3.16 o 
   1  11   0      454.24      451.12     55.69 o 
   2  11   0       28.30       22.25      2.51 o 
   3  11   0      375.74      289.13     39.07 o 
   4  11   0        0.08        1.04      1.31 o 
   5  11   0       13.08       13.23      2.27 o 
   6  11   0       78.23       99.80     14.91 o 
   7  11   0       13.91       15.74      4.23 o 
   8  11   0       98.67      135.84     20.58 o 
   9  11   0       14.83       20.79      5.50 o 
   0  12   0       11.92       15.28      3.30 o 
   1  12   0        3.02        4.69      1.73 o 
   2  12   0        4.16        3.71      1.35 o 
   3  12   0       82.65       73.48      6.02 o 
   4  12   0       12.09       14.82      1.92 o 
   5  12   0       10.34       17.63      3.99 o 
   6  12   0      105.93      136.48     21.99 o 
   7  12   0        0.14       -0.65      2.05 o 
   8  12   0       90.97      126.41     20.63 o 
   1  13   0       10.14       15.39      2.32 o 
   2  13   0       56.58       40.54      3.21 o 
   3  13   0       98.30      100.23      9.73 o 
   4  13   0        7.33        8.09      2.19 o 
   5  13   0       51.40       76.07     16.26 o 
   6  13   0       88.85      137.75     38.95 o 
   7  13   0        7.89       16.89      3.34 o 
   0  14   0        2.28        0.43      2.35 o 
   1  14   0       44.40       40.34      4.95 o 
   2  14   0       56.54       46.13      3.69 o 
   3  14   0      104.60       90.33      9.07 o 
   4  14   0       17.86       13.71      2.58 o 
   5  14   0       68.29       74.84      6.90 o 
   6  14   0       11.80       10.23      4.21 o 
   1  15   0        6.49        4.78      2.26 o 
   2  15   0       10.22       12.83      2.47 o 
   3  15   0        0.42       -1.89      1.89 o 
 -12   1   1       48.78       62.71      4.32 o 
 -11   1   1      123.52      140.68      8.43 o 
 -10   1   1      102.50      104.00     11.55 o 
  -9   1   1      125.00      118.02      8.55 o 
  -8   1   1       66.80       59.71      2.16 o 
  -7   1   1       80.09       67.09      1.74 o 
  -6   1   1      147.62      167.92      4.27 o 
  -5   1   1     1713.48     1776.20     20.02 o 
  -4   1   1      825.71      902.47      9.20 o 
  -3   1   1      999.11      952.50     11.08 o 
  -2   1   1      287.52      261.44     29.95 o 
  -1   1   1      380.62      424.98     15.19 o 
   0   1   1        0.05        2.62      0.49 o 
   1   1   1     2737.98     3031.83     44.18 o 
   2   1   1     1016.08     1049.27     15.50 o 
   3   1   1      223.00      235.43      2.99 o 
   4   1   1     2541.98     2564.71     32.00 o 
   5   1   1      171.48      227.07      4.78 o 
   6   1   1      666.89      672.48     14.60 o 
   7   1   1      419.90      441.58     21.70 o 
   8   1   1      415.19      407.13     21.37 o 
   9   1   1      914.87      910.25     64.16 o 
  10   1   1       30.85       35.22      2.41 o 
  11   1   1      130.80      135.40     11.86 o 
  12   1   1        9.72       15.38      2.23 o 
 -12   2   1       52.35       55.80      6.13 o 
 -11   2   1        7.37        2.64      1.82 o 
 -10   2   1      403.69      425.91     27.27 o 
  -9   2   1       52.45       47.56      2.57 o 
  -8   2   1      589.03      564.76     25.62 o 
  -7   2   1      163.92      150.46      4.58 o 
  -6   2   1      842.42      744.79     14.27 o 
  -5   2   1      217.28      187.53      2.49 o 
  -4   2   1     1386.90     1344.96     28.29 o 
  -3   2   1       12.60       11.41      1.69 o 
  -2   2   1      169.65      142.75     22.21 o 
  -1   2   1    12008.16    11226.82    268.42 o 
   0   2   1     1491.66     1543.09     47.28 o 
   1   2   1    12214.74    11336.01    138.49 o 
   2   2   1     1958.36     2019.13     23.86 o 
   3   2   1      215.45      198.72      2.91 o 
   4   2   1     5262.20     5469.26     97.81 o 
   5   2   1      594.47      593.87     13.57 o 
   6   2   1     1089.05     1057.19     33.29 o 
   7   2   1       56.55       46.01      2.36 o 
   8   2   1      276.85      268.93     18.66 o 
   9   2   1       54.72       46.84      4.79 o 
  10   2   1        2.82        2.22      1.57 o 
  11   2   1       26.76       34.59      3.90 o 
  12   2   1        5.41        8.34      2.73 o 
 -12   3   1       40.09       41.69      6.26 o 
 -11   3   1      316.40      358.58     28.61 o 
 -10   3   1      195.04      196.51     13.25 o 
  -9   3   1      132.71      131.15      5.44 o 
  -8   3   1      439.56      478.24     24.95 o 
  -7   3   1      520.39      482.14     22.21 o 
  -6   3   1        1.20       -0.38      0.56 o 
  -5   3   1     1002.48      707.81     76.31 o 
  -4   3   1      116.48      126.03      2.30 o 
  -3   3   1      526.07      457.74      6.40 o 
  -2   3   1      255.57      266.25      5.52 o 
  -1   3   1     3818.61     3921.97     56.04 o 
   0   3   1      241.84      230.34      6.55 o 
   1   3   1     3681.35     3568.30    131.09 o 
   2   3   1     4839.53     4552.66    152.72 o 
   3   3   1      442.02      443.87      5.42 o 
   4   3   1     3717.12     3726.07     52.17 o 
   5   3   1        9.94       13.87      0.84 o 
   6   3   1     1385.68     1414.13     44.39 o 
   7   3   1      106.99      106.11      4.57 o 
   8   3   1      388.41      402.83     29.16 o 
   9   3   1      119.13      131.86     11.62 o 
  10   3   1      161.05      142.06      5.75 o 
  11   3   1       25.39       24.95      3.27 o 
  12   3   1       68.32       64.54      5.23 o 
 -12   4   1       12.19       14.85      3.69 o 
 -11   4   1       70.69       75.83      7.37 o 
 -10   4   1        0.58        2.48      1.34 o 
  -9   4   1      110.91      122.93      9.89 o 
  -8   4   1        7.76        9.44      1.30 o 
  -7   4   1     1032.83     1010.68     47.80 o 
  -6   4   1      193.11      203.09      9.54 o 
  -5   4   1     2199.35     2237.19     33.56 o 
  -4   4   1     1653.96     1760.73     20.19 o 
  -3   4   1     3749.77     3667.10     72.33 o 
  -2   4   1      676.63      683.52     10.32 o 
  -1   4   1     6353.64     6297.44     68.07 o 
   0   4   1     1430.93     1584.56     40.64 o 
   1   4   1     4211.36     4115.31    105.08 o 
   2   4   1        1.42        4.07      0.55 o 
   3   4   1     2415.60     2491.03     67.79 o 
   4   4   1      346.35      313.75     11.92 o 
   5   4   1        0.07       -0.33      0.66 o 
   6   4   1      636.60      580.96     26.76 o 
   7   4   1       41.52       52.77      4.01 o 
   8   4   1      420.22      426.05     41.82 o 
   9   4   1      369.34      377.73     25.49 o 
  10   4   1      122.95      123.78     13.46 o 
  11   4   1      107.07      121.51     10.43 o 
  12   4   1      111.59      117.63      9.23 o 
 -11   5   1       70.49       79.75      6.98 o 
 -10   5   1        3.39        4.43      1.81 o 
  -9   5   1      104.85       85.80     19.07 o 
  -8   5   1        0.25        0.45      0.99 o 
  -7   5   1      509.42      504.80     30.46 o 
  -6   5   1      189.26      199.82      5.73 o 
  -5   5   1     2300.74     2346.20     58.21 o 
  -4   5   1      570.41      603.68     13.80 o 
  -3   5   1      164.45      161.63      8.97 o 
  -2   5   1      308.06      374.12     10.33 o 
  -1   5   1      299.82      296.87      8.63 o 
   0   5   1      775.29      894.03     20.29 o 
   1   5   1       13.52       19.30      0.64 o 
   2   5   1      541.96      617.03     35.79 o 
   3   5   1       41.68       41.44      1.23 o 
   4   5   1      738.41      828.23     30.81 o 
   5   5   1       41.04       42.96      2.56 o 
   6   5   1      433.73      467.02     23.67 o 
   7   5   1       36.88       31.63      2.97 o 
   8   5   1        4.80        3.09      1.49 o 
   9   5   1       15.33       21.96      2.33 o 
  10   5   1        2.27        0.16      1.78 o 
  11   5   1       33.71       39.05      3.11 o 
 -11   6   1        0.32        2.67      2.96 o 
 -10   6   1      152.26      171.85      6.80 o 
  -9   6   1       17.99       16.97      3.08 o 
  -8   6   1      313.13      271.10     23.57 o 
  -7   6   1      163.38      188.13      3.74 o 
  -6   6   1      307.53      312.16     11.46 o 
  -5   6   1      391.57      449.27     14.56 o 
  -4   6   1      582.82      512.54     11.91 o 
  -3   6   1     1348.97     1342.70     24.14 o 
  -2   6   1       15.67       16.86      1.20 o 
  -1   6   1      159.97      204.52      8.11 o 
   0   6   1     1852.50     1901.26     28.52 o 
   1   6   1      420.60      394.21     24.10 o 
   2   6   1      473.16      531.71     26.83 o 
   3   6   1      358.89      325.90     15.52 o 
   4   6   1     1466.83     1460.16     71.24 o 
   5   6   1      615.19      559.66     27.24 o 
   6   6   1      451.00      519.73     25.28 o 
   7   6   1        0.76        1.58      1.08 o 
   8   6   1       11.08       15.28      2.03 o 
   9   6   1       66.71       67.51      4.22 o 
  10   6   1        5.98        6.29      2.30 o 
  11   6   1        0.00       -0.53      1.89 o 
 -11   7   1        3.93        2.69      3.06 o 
 -10   7   1       98.99      121.38      7.44 o 
  -9   7   1        1.34        2.10      1.40 o 
  -8   7   1        2.35        5.29      1.89 o 
  -7   7   1      100.99      104.88      3.03 o 
  -6   7   1       19.94       11.68      1.21 o 
  -5   7   1       79.56       68.33      3.75 o 
  -4   7   1       84.42       63.51     11.29 o 
  -3   7   1       37.18       32.86      1.54 o 
  -2   7   1      108.33      114.80      6.46 o 
  -1   7   1        5.31       10.29      0.64 o 
   0   7   1      266.13      289.96      8.35 o 
   1   7   1     1981.19     1706.89    241.76 o 
   2   7   1      259.64      229.54     41.77 o 
   3   7   1     1434.06     1097.00    168.69 o 
   4   7   1        3.16        3.03      1.05 o 
   5   7   1     1103.16     1092.22     83.03 o 
   6   7   1       34.88       42.53      2.10 o 
   7   7   1      208.51      229.87     14.03 o 
   8   7   1        2.53        5.69      1.44 o 
   9   7   1      230.44      254.82     23.67 o 
  10   7   1       88.45      102.32     11.76 o 
  11   7   1      101.89      120.74     15.59 o 
 -10   8   1       61.19       80.22     10.08 o 
  -9   8   1        3.34       -0.75      1.79 o 
  -8   8   1      248.04      282.68     22.13 o 
  -7   8   1       63.72       78.65      7.74 o 
  -6   8   1      115.58      120.84      8.56 o 
  -5   8   1       15.56       20.95      1.59 o 
  -4   8   1      160.21      136.09      7.24 o 
  -3   8   1      632.84      695.64     29.36 o 
  -2   8   1      424.13      508.69     19.91 o 
  -1   8   1       87.26       95.92      3.10 o 
   0   8   1      914.99      813.93     60.61 o 
   1   8   1       66.11       70.92      7.25 o 
   2   8   1      186.50      186.70      8.69 o 
   3   8   1       97.08       61.28      3.35 o 
   4   8   1      239.44      258.58     14.08 o 
   5   8   1      665.46      602.37     46.09 o 
   6   8   1       12.21       15.86      5.38 o 
   7   8   1      117.76      135.98      9.38 o 
   8   8   1        7.14       13.44      1.75 o 
   9   8   1      180.26      182.41     18.85 o 
  10   8   1        7.47        3.07      2.89 o 
 -10   9   1        2.45        1.76      2.95 o 
  -9   9   1      183.55      227.52     29.60 o 
  -8   9   1       45.32       54.80      7.93 o 
  -7   9   1      358.28      448.28     65.68 o 
  -6   9   1       87.54      100.17      9.67 o 
  -5   9   1       76.41       97.59      8.87 o 
  -4   9   1      807.74      835.53     48.02 o 
  -3   9   1      502.37      556.68     35.93 o 
  -2   9   1     2527.57     2675.89    110.05 o 
  -1   9   1       32.95       44.74      2.78 o 
   0   9   1     1112.31     1143.16     66.83 o 
   1   9   1      456.15      445.28     21.86 o 
   2   9   1      690.79      739.02     45.08 o 
   3   9   1      128.65      105.85     18.83 o 
   4   9   1      164.08      162.94      9.33 o 
   5   9   1       10.53       14.60      1.89 o 
   6   9   1      116.79      123.93     10.06 o 
   7   9   1       80.16       87.34      7.28 o 
   8   9   1        0.00       -1.59      1.59 o 
   9   9   1       28.91       36.89      8.01 o 
  10   9   1        6.86        5.92      2.90 o 
  -9  10   1        8.09        8.99      2.52 o 
  -8  10   1       83.11       77.72      9.62 o 
  -7  10   1      118.81      148.03     12.47 o 
  -6  10   1       94.72      109.98      8.90 o 
  -5  10   1      208.66      262.00     31.75 o 
  -4  10   1        0.99        2.80      1.14 o 
  -3  10   1      118.39      104.73      9.96 o 
  -2  10   1       37.78       41.20      4.43 o 
  -1  10   1      490.89      411.19      5.65 o 
   0  10   1      243.03      221.98     13.27 o 
   1  10   1      117.37      116.37      6.73 o 
   2  10   1      228.55      241.37     17.98 o 
   3  10   1       13.72       10.60      1.22 o 
   4  10   1      122.40      114.19      6.12 o 
   5  10   1       67.22       64.95      9.87 o 
   6  10   1       40.70       51.98      8.36 o 
   7  10   1       56.45       63.94     10.33 o 
   8  10   1        0.32        0.63      1.86 o 
   9  10   1        0.01       -1.35      2.80 o 
  -9  11   1        0.05       -0.31      2.34 o 
  -8  11   1       20.58       21.51      3.53 o 
  -7  11   1       18.23       24.10      2.68 o 
  -6  11   1       60.98       83.32      8.63 o 
  -5  11   1        1.07        1.03      1.27 o 
  -4  11   1       60.13       62.41      6.99 o 
  -3  11   1       65.31       67.50      8.48 o 
  -2  11   1      231.44      197.69     24.54 o 
  -1  11   1        2.44        0.09      0.95 o 
   0  11   1      198.61      180.54     17.97 o 
   1  11   1      757.67      735.17     64.90 o 
   2  11   1        0.00       -0.48      0.89 o 
   3  11   1      221.82      259.56     22.51 o 
   4  11   1       10.69       12.26      1.43 o 
   5  11   1      150.77      222.78     41.92 o 
   6  11   1        0.02       -1.00      1.77 o 
   7  11   1       25.88       44.93      7.68 o 
   8  11   1        0.17       -1.69      2.01 o 
   9  11   1        1.43        2.72      4.70 o 
  -8  12   1        0.41        0.75      3.11 o 
  -7  12   1        0.10       -2.56      2.56 o 
  -6  12   1        1.10       -2.27      2.27 o 
  -5  12   1       68.08       65.27     10.21 o 
  -4  12   1        1.47        1.03      1.39 o 
  -3  12   1      102.24       94.01     13.09 o 
  -2  12   1       45.68       43.02      4.30 o 
  -1  12   1      159.30      154.26     20.52 o 
   0  12   1       26.71       27.71      2.84 o 
   1  12   1       45.40       43.00      3.16 o 
   2  12   1       36.27       28.65      3.23 o 
   3  12   1        0.48       -0.95      1.52 o 
   4  12   1       29.52       16.06      9.57 o 
   5  12   1       29.95       26.22      7.93 o 
   6  12   1        0.14       -1.82      1.82 o 
   7  12   1       90.32      122.63     19.70 o 
   8  12   1        5.45        7.38      2.40 o 
  -7  13   1       28.83       43.06      8.41 o 
  -6  13   1        0.90        3.20      2.92 o 
  -5  13   1        0.45        1.64      3.06 o 
  -4  13   1       21.50       31.91      5.19 o 
  -3  13   1       99.58      107.70     16.85 o 
  -2  13   1       24.41       11.81      8.56 o 
  -1  13   1       90.91       85.23      4.07 o 
   0  13   1       51.70       48.06      3.37 o 
   1  13   1      251.58      220.69      6.02 o 
   2  13   1        1.25        3.78      1.88 o 
   3  13   1       61.81       63.44      7.10 o 
   4  13   1       11.62        9.86      3.82 o 
   5  13   1      133.57      153.21      8.40 o 
   6  13   1       45.60       44.83      5.56 o 
   7  13   1       33.97       47.32      5.87 o 
  -5  14   1       13.27       12.76      4.29 o 
  -4  14   1       42.69       42.33      3.65 o 
  -3  14   1        0.29        0.75      1.84 o 
  -2  14   1        0.58        1.35      1.80 o 
  -1  14   1        0.51       -1.15      1.85 o 
   0  14   1        9.32        7.67      2.10 o 
   1  14   1        4.26        4.92      1.96 o 
   2  14   1       46.45       47.70      6.67 o 
   3  14   1       12.39       11.22      2.31 o 
   4  14   1       13.00       11.37      3.93 o 
   5  14   1        4.08        5.13      3.71 o 
  -4  15   1      149.58      128.05      7.42 o 
  -3  15   1       29.15       29.77      3.72 o 
  -2  15   1      143.73      136.40     14.97 o 
  -1  15   1       28.76       24.57      2.90 o 
   0  15   1       71.84       69.97      4.28 o 
   1  15   1       23.11       23.36      3.02 o 
   2  15   1       40.37       33.85      3.19 o 
   3  15   1       40.26       38.60      3.48 o 
 -12   0   2       15.08       17.77      3.89 o 
 -11   0   2      165.65      182.33      7.05 o 
 -10   0   2      127.89      154.78      9.30 o 
  -9   0   2      721.35      805.55     17.45 o 
  -8   0   2      212.93      169.67      6.05 o 
  -7   0   2      995.84      915.94     34.70 o 
  -6   0   2     1832.32     1807.47     43.31 o 
  -5   0   2     7220.83     6949.71    144.54 o 
  -4   0   2     8416.24     8027.39    130.24 o 
  -3   0   2     8565.54     8184.16    215.55 o 
  -2   0   2     1677.98     1551.44     63.18 o 
  -1   0   2    15423.14    15478.97    241.67 o 
   0   0   2    13432.16    12940.85    226.55 o 
   1   0   2    18883.68    16958.51    162.11 o 
   2   0   2      512.74      430.79    113.89 o 
   3   0   2     1639.75     1681.00     13.83 o 
   4   0   2        0.29       -0.74      0.80 o 
   5   0   2     4531.65     4605.75     97.80 o 
   6   0   2     1094.57     1143.88     67.09 o 
   7   0   2      757.71      752.76     78.82 o 
   8   0   2       52.51       65.18      5.97 o 
   9   0   2      260.00      266.14     39.76 o 
  10   0   2       17.24       22.07      2.93 o 
  11   0   2       59.10       60.43     16.89 o 
  12   0   2        3.84        2.44      2.45 o 
 -12   1   2       17.33       21.64      2.87 o 
 -11   1   2        0.96       -0.54      2.15 o 
 -10   1   2       12.59       13.59      2.06 o 
  -9   1   2      105.63      111.47      6.11 o 
  -8   1   2      106.85       97.25      3.96 o 
  -7   1   2        0.52        2.26      0.88 o 
  -6   1   2       41.79       51.12      1.56 o 
  -5   1   2       84.21       61.02      3.56 o 
  -4   1   2      564.16      667.06     47.81 o 
  -3   1   2      228.21      270.05      5.55 o 
  -2   1   2      140.88      168.71      6.32 o 
  -1   1   2     2340.12     2577.65     66.21 o 
   0   1   2       92.75       92.73      2.27 o 
   1   1   2      953.11     1085.64     15.30 o 
   2   1   2     2297.09     2427.80     36.64 o 
   3   1   2      817.23      821.75     13.92 o 
   4   1   2      207.19      250.35      7.44 o 
   5   1   2      383.64      407.27     12.76 o 
   6   1   2      128.09      137.38      6.16 o 
   7   1   2      101.64      107.13      7.81 o 
   8   1   2       34.91       35.31      2.11 o 
   9   1   2       68.16       67.42      4.24 o 
  10   1   2       10.87        8.59      1.71 o 
  11   1   2       60.48       58.99      6.30 o 
  12   1   2        2.65        1.31      1.62 o 
 -12   2   2       20.06       29.24      3.65 o 
 -11   2   2       83.73       85.29      4.98 o 
 -10   2   2      218.06      235.79     14.91 o 
  -9   2   2      103.14       98.16      4.95 o 
  -8   2   2       57.28       54.81      3.02 o 
  -7   2   2        1.84        1.78      0.87 o 
  -6   2   2       46.77       39.20     10.50 o 
  -5   2   2       87.45       85.56      1.72 o 
  -4   2   2      645.59      701.36      9.73 o 
  -3   2   2     2003.87     2011.83     30.03 o 
  -2   2   2     3559.25     3740.68     69.76 o 
  -1   2   2     9477.10     9317.48     86.58 o 
   0   2   2     3064.52     3379.52     63.61 o 
   1   2   2     9931.42    10034.19    143.67 o 
   2   2   2     8402.69     8863.49    120.64 o 
   3   2   2     4254.83     4458.17    117.20 o 
   4   2   2     2928.37     2971.85     89.73 o 
   5   2   2     1019.86     1098.85     42.63 o 
   6   2   2      999.06     1021.43     41.86 o 
   7   2   2      850.83      824.33     31.77 o 
   8   2   2        1.35        4.12      1.17 o 
   9   2   2       16.39       10.85      3.13 o 
  10   2   2      376.63      398.27     23.63 o 
  11   2   2       15.22       15.77      2.26 o 
  12   2   2       70.89       71.54      4.79 o 
 -12   3   2       12.15       12.37      3.02 o 
 -11   3   2       12.39       15.53      2.27 o 
 -10   3   2       39.55       39.88      3.85 o 
  -9   3   2       38.56       39.73      3.07 o 
  -8   3   2      430.22      371.61     34.83 o 
  -7   3   2      111.86       89.89     13.10 o 
  -6   3   2      119.51      111.70      3.05 o 
  -5   3   2       20.81       17.45      1.00 o 
  -4   3   2      246.14      263.17      3.72 o 
  -3   3   2      839.63     1023.05     13.00 o 
  -2   3   2     5151.04     5298.96     61.79 o 
  -1   3   2     1990.86     2150.79     27.18 o 
   0   3   2     1691.45     1704.66     37.78 o 
   1   3   2     3545.58     3848.41     65.38 o 
   2   3   2       93.35      113.94      2.10 o 
   3   3   2      114.15      119.00      5.23 o 
   4   3   2      179.09      183.01      6.01 o 
   5   3   2       71.84       76.43      2.63 o 
   6   3   2       10.04       11.90      1.02 o 
   7   3   2        3.22        5.88      1.18 o 
   8   3   2      179.89      178.50     11.52 o 
   9   3   2       26.35       31.99      2.81 o 
  10   3   2        7.03        7.22      1.84 o 
  11   3   2       30.65       25.23      2.61 o 
  12   3   2       11.79       12.42      2.86 o 
 -12   4   2        0.02        2.07      4.48 o 
 -11   4   2       26.85       28.62      3.37 o 
 -10   4   2       17.75       22.25      4.37 o 
  -9   4   2        9.84        7.53      2.06 o 
  -8   4   2       37.28       24.60      5.95 o 
  -7   4   2      554.42      532.36     14.06 o 
  -6   4   2      123.42       93.11      2.22 o 
  -5   4   2      583.07      592.76      6.88 o 
  -4   4   2       58.04       46.65      1.25 o 
  -3   4   2      953.83      975.95     10.50 o 
  -2   4   2     1473.12     1525.08     28.03 o 
  -1   4   2     4247.93     4505.77     78.31 o 
   0   4   2       40.97       35.93      0.98 o 
   1   4   2     4009.98     3982.76     37.69 o 
   2   4   2     1026.26     1044.24     35.03 o 
   3   4   2     2234.90     2317.59     60.34 o 
   4   4   2      795.28      802.10     27.84 o 
   5   4   2       85.78       78.95      3.78 o 
   6   4   2      468.97      497.75     27.15 o 
   7   4   2        6.29        2.65      1.07 o 
   8   4   2      101.49       82.88      3.16 o 
   9   4   2        1.63       -0.34      1.34 o 
  10   4   2       34.32       43.35      3.63 o 
  11   4   2       26.03       30.00      3.65 o 
 -11   5   2       13.34       12.47      3.61 o 
 -10   5   2        1.21        0.65      2.71 o 
  -9   5   2      127.95      129.92      5.64 o 
  -8   5   2        1.49        0.17      1.13 o 
  -7   5   2      421.40      391.15     15.05 o 
  -6   5   2      768.70      740.92     22.24 o 
  -5   5   2      601.26      594.78     13.64 o 
  -4   5   2      326.80      336.74      2.90 o 
  -3   5   2     1504.67     1416.86     19.60 o 
  -2   5   2     2841.95     3024.89     34.62 o 
  -1   5   2      103.32      109.60      4.81 o 
   0   5   2       65.21       73.66      2.63 o 
   1   5   2      167.02      168.93      3.06 o 
   2   5   2      318.57      330.16     12.31 o 
   3   5   2      352.21      423.66     15.59 o 
   4   5   2      374.06      373.51     17.54 o 
   5   5   2       51.65       55.42      2.26 o 
   6   5   2      743.56      758.33     46.48 o 
   7   5   2       15.77       21.08      1.78 o 
   8   5   2      108.41      115.28     10.45 o 
   9   5   2        1.09       -1.12      1.33 o 
  10   5   2      243.51      254.94     17.85 o 
  11   5   2        2.07        1.08      2.11 o 
 -11   6   2       27.44       35.63      4.60 o 
 -10   6   2        1.84        0.94      2.64 o 
  -9   6   2      128.19      141.57      8.08 o 
  -8   6   2       14.40       13.10      1.78 o 
  -7   6   2      789.57      796.65     34.38 o 
  -6   6   2     1051.89     1026.06     34.33 o 
  -5   6   2     2095.65     2071.71     22.15 o 
  -4   6   2      369.38      331.65      7.23 o 
  -3   6   2      750.17      668.15     15.06 o 
  -2   6   2      299.73      293.16      8.12 o 
  -1   6   2      785.08      784.71     29.37 o 
   0   6   2      275.98      261.08      6.95 o 
   1   6   2     1234.31     1419.21     68.61 o 
   2   6   2      176.43      167.81      6.03 o 
   3   6   2       64.83       75.46      4.99 o 
   4   6   2      115.44      112.11      7.61 o 
   5   6   2        6.03        6.24      1.14 o 
   6   6   2        0.24        1.62      1.06 o 
   7   6   2      112.75      120.86     10.07 o 
   8   6   2        1.30        0.23      1.36 o 
   9   6   2        3.47        1.38      1.50 o 
  10   6   2        2.06        3.15      1.94 o 
  11   6   2       10.01       10.46      2.42 o 
 -11   7   2        0.15        0.60      2.89 o 
 -10   7   2       57.23       63.61      5.01 o 
  -9   7   2        8.99       10.15      2.16 o 
  -8   7   2      330.44      336.34     23.41 o 
  -7   7   2      163.93      160.46     11.15 o 
  -6   7   2      114.97      116.55      5.96 o 
  -5   7   2       55.35       51.28      7.50 o 
  -4   7   2      170.17      169.75      4.41 o 
  -3   7   2       40.09       47.43      1.68 o 
  -2   7   2        0.44        0.74      0.65 o 
  -1   7   2      181.26      190.53      7.92 o 
   0   7   2      209.17      200.23      5.67 o 
   1   7   2      843.50      862.59     39.17 o 
   2   7   2        5.16        6.14      1.20 o 
   3   7   2      330.85      317.38     17.07 o 
   4   7   2        0.50        0.96      0.59 o 
   5   7   2      756.46      735.84     47.25 o 
   6   7   2      128.65      107.90      6.78 o 
   7   7   2       45.13       52.73      3.26 o 
   8   7   2        9.76        9.38      1.80 o 
   9   7   2        1.40        1.38      1.64 o 
  10   7   2       16.58       18.26      2.53 o 
  11   7   2        0.51        2.28      2.28 o 
 -10   8   2        4.44        4.28      3.12 o 
  -9   8   2        0.41        0.87      1.88 o 
  -8   8   2       30.09       30.00      2.82 o 
  -7   8   2       77.91       82.37      9.02 o 
  -6   8   2       33.80       29.08      2.48 o 
  -5   8   2      104.35       95.95      6.56 o 
  -4   8   2        1.41        2.62      0.94 o 
  -3   8   2      189.52      187.85     10.56 o 
  -2   8   2       69.79       60.73      3.09 o 
  -1   8   2      225.95      228.83      6.26 o 
   0   8   2     1785.32     1755.26     55.32 o 
   1   8   2      342.70      347.16     20.98 o 
   2   8   2        6.20        1.83      0.83 o 
   3   8   2      216.46      212.86     14.05 o 
   4   8   2       28.77       26.27      2.90 o 
   5   8   2      554.62      603.96     49.88 o 
   6   8   2        3.97        1.94      1.14 o 
   7   8   2      389.02      401.77     36.22 o 
   8   8   2        0.71       -0.99      1.39 o 
   9   8   2      125.87      136.48     16.53 o 
  10   8   2        0.09       -0.81      1.74 o 
 -10   9   2       53.18       68.48      6.23 o 
  -9   9   2        0.01       -0.09      2.03 o 
  -8   9   2       36.37       40.44      3.10 o 
  -7   9   2       10.87       16.87      2.44 o 
  -6   9   2       10.74       11.75      1.57 o 
  -5   9   2        2.04        0.88      1.10 o 
  -4   9   2        1.91        1.74      1.10 o 
  -3   9   2       89.61      103.55      8.59 o 
  -2   9   2      179.46      194.01     15.83 o 
  -1   9   2      618.40      624.98     36.83 o 
   0   9   2      464.58      444.38     27.03 o 
   1   9   2      736.69      756.58     44.37 o 
   2   9   2      200.04      187.41     15.18 o 
   3   9   2      129.41      109.57      8.91 o 
   4   9   2       96.93      104.50      8.00 o 
   5   9   2       83.50       74.97      4.85 o 
   6   9   2        3.12        3.25      1.24 o 
   7   9   2        5.33        4.00      1.40 o 
   8   9   2        3.50        4.92      1.74 o 
   9   9   2        2.88        6.53      2.05 o 
  10   9   2        1.11        1.03      2.76 o 
  -9  10   2       19.28       22.76      3.76 o 
  -8  10   2        0.32        0.30      2.69 o 
  -7  10   2       44.08       48.18      7.37 o 
  -6  10   2        1.69        0.28      1.09 o 
  -5  10   2       40.09       36.04      3.44 o 
  -4  10   2       32.09       25.24      2.05 o 
  -3  10   2       18.40       16.99      1.78 o 
  -2  10   2        6.13        2.82      1.27 o 
  -1  10   2       56.14       55.34      4.20 o 
   0  10   2      185.31      160.36      7.74 o 
   1  10   2       80.83       79.08      7.29 o 
   2  10   2      248.39      234.69      5.83 o 
   3  10   2        4.18        4.28      0.87 o 
   4  10   2        9.61       11.06      1.72 o 
   5  10   2       67.42       55.76      8.63 o 
   6  10   2       26.54       28.82      3.85 o 
   7  10   2      120.84      139.46     15.26 o 
   8  10   2        3.92        3.34      2.46 o 
   9  10   2       80.51      121.17     25.22 o 
  -8  11   2       84.76      119.57     15.70 o 
  -7  11   2       48.03       55.73      3.55 o 
  -6  11   2       95.99       99.28     36.89 o 
  -5  11   2      194.54      195.11     26.72 o 
  -4  11   2       41.64       47.94      4.93 o 
  -3  11   2      429.48      396.81     36.41 o 
  -2  11   2       68.07       71.28      8.20 o 
  -1  11   2      179.01      180.57     24.72 o 
   0  11   2        4.40        4.36      1.25 o 
   1  11   2       65.22       65.68      5.65 o 
   2  11   2       24.49       20.71      5.85 o 
   3  11   2        0.01       -0.40      0.47 o 
   4  11   2      173.10      184.76      9.48 o 
   5  11   2        5.52        3.89      1.98 o 
   6  11   2      207.10      273.42     44.26 o 
   7  11   2        1.53        2.15      1.84 o 
   8  11   2      123.78      177.35     50.81 o 
  -8  12   2       26.17       32.88      8.17 o 
  -7  12   2        7.92       13.88      3.46 o 
  -6  12   2       13.18        8.97      4.01 o 
  -5  12   2       59.94       59.33     11.37 o 
  -4  12   2      110.81      105.83     15.47 o 
  -3  12   2        6.43        4.06      1.59 o 
  -2  12   2        0.86        0.93      1.31 o 
  -1  12   2       12.11       15.00      2.56 o 
   0  12   2        0.60        1.63      1.30 o 
   1  12   2        9.21        1.93      2.10 o 
   2  12   2      106.68       96.59      7.62 o 
   3  12   2       15.03       13.24      2.37 o 
   4  12   2       31.96       32.64      3.49 o 
   5  12   2      210.89      204.34     17.00 o 
   6  12   2       10.05       16.07      2.77 o 
   7  12   2      120.55      114.07      9.59 o 
   8  12   2       19.45       16.44      4.21 o 
  -7  13   2        3.52        4.03      3.78 o 
  -6  13   2       73.03      106.04     21.04 o 
  -5  13   2       29.53       37.57      4.95 o 
  -4  13   2       13.04       16.15      2.10 o 
  -3  13   2      109.54      129.76     16.30 o 
  -2  13   2       17.37       25.49      3.12 o 
  -1  13   2       74.70       86.41     14.14 o 
   0  13   2       33.30       22.57      3.04 o 
   1  13   2       94.15       86.54      4.58 o 
   2  13   2       43.36       37.69      4.13 o 
   3  13   2       59.58       49.97      8.45 o 
   4  13   2        4.00        8.52      3.33 o 
   5  13   2       18.28       19.02      4.40 o 
   6  13   2       11.33       14.82      4.39 o 
   7  13   2        0.13        0.66      2.30 o 
  -5  14   2       11.72       10.46      2.85 o 
  -4  14   2        3.67        2.45      2.07 o 
  -3  14   2        0.60       -0.19      1.62 o 
  -2  14   2       15.35       12.50      2.17 o 
  -1  14   2        0.06       -0.08      1.77 o 
   0  14   2       41.92       34.51      3.24 o 
   1  14   2       10.69        5.91      2.09 o 
   2  14   2      127.41      108.02     11.12 o 
   3  14   2        0.23        2.55      3.26 o 
   4  14   2       26.27       20.38      4.41 o 
   5  14   2        2.53        0.27      3.44 o 
  -3  15   2        0.56        2.13      2.04 o 
  -2  15   2        1.70        3.79      2.09 o 
  -1  15   2        5.24        2.77      2.08 o 
   0  15   2        0.37       -0.12      1.88 o 
   1  15   2       22.12       26.39      2.99 o 
   2  15   2        4.15        1.03      2.99 o 
   3  15   2        2.14        2.50      3.25 o 
 -12   1   3       82.63       99.92      4.43 o 
 -11   1   3       48.81       60.99      3.64 o 
 -10   1   3      298.30      328.18      6.05 o 
  -9   1   3       79.73       82.63      4.13 o 
  -8   1   3      363.61      353.90     19.50 o 
  -7   1   3      310.60      273.40      9.18 o 
  -6   1   3       69.23       63.78      1.98 o 
  -5   1   3        1.81        5.76      0.82 o 
  -4   1   3     1333.94     1360.19     20.95 o 
  -3   1   3      143.02      121.36      2.62 o 
  -2   1   3     1766.63     1815.54     40.26 o 
  -1   1   3     6077.01     6541.96    115.34 o 
   0   1   3      389.56      395.31      5.52 o 
   1   1   3     1894.28     2193.20     40.59 o 
   2   1   3       47.38       56.58      1.06 o 
   3   1   3     1149.02     1217.16     16.51 o 
   4   1   3      396.45      421.22      9.57 o 
   5   1   3     1875.64     1946.93     47.65 o 
   6   1   3      994.50      930.79     33.13 o 
   7   1   3     1062.03      953.82     62.05 o 
   8   1   3      355.13      379.72     29.33 o 
   9   1   3      285.84      292.53     20.51 o 
  10   1   3      485.32      506.23     46.30 o 
  11   1   3        0.12       -0.49      1.41 o 
  12   1   3       16.22       17.18      2.42 o 
 -12   2   3       50.62       64.37      4.41 o 
 -11   2   3       52.24       53.30      3.37 o 
 -10   2   3      300.07      318.27      7.25 o 
  -9   2   3       15.35       12.79      1.60 o 
  -8   2   3       53.46       27.98      9.58 o 
  -7   2   3       95.24       92.80      2.24 o 
  -6   2   3        0.05       -0.09      0.68 o 
  -5   2   3      864.22      881.60      9.16 o 
  -4   2   3      247.97      222.49      4.08 o 
  -3   2   3      855.31      929.65     11.89 o 
  -2   2   3       11.93       30.79     11.71 o 
  -1   2   3     8488.99     8795.05     97.01 o 
   0   2   3      830.47      888.04     10.35 o 
   1   2   3     4586.70     5103.68     53.36 o 
   2   2   3      194.35      179.20      2.18 o 
   3   2   3     2282.29     2581.98     55.04 o 
   4   2   3      704.79      758.39     23.55 o 
   5   2   3       70.94       67.58      2.71 o 
   6   2   3      433.92      426.12     25.43 o 
   7   2   3       87.33       95.23      6.86 o 
   8   2   3       40.26       41.55      2.67 o 
   9   2   3       66.60       85.55      8.36 o 
  10   2   3       64.34       61.92      5.41 o 
  11   2   3       71.51       74.90      6.53 o 
  12   2   3       14.25       10.11      2.15 o 
 -12   3   3       86.84      115.40      8.09 o 
 -11   3   3       63.59       72.67      4.27 o 
 -10   3   3      124.36       98.91     35.66 o 
  -9   3   3      155.71      143.82      4.24 o 
  -8   3   3       10.28        7.15      1.17 o 
  -7   3   3       74.24       71.03      2.40 o 
  -6   3   3       76.54       53.29      8.51 o 
  -5   3   3      190.20      201.99      3.52 o 
  -4   3   3       11.67        3.91      0.64 o 
  -3   3   3       26.13       32.92      1.47 o 
  -2   3   3        1.95        0.74      0.34 o 
  -1   3   3     2353.91     2524.52     11.92 o 
   0   3   3      146.01      135.37      3.08 o 
   1   3   3      492.41      564.62     12.66 o 
   2   3   3       21.78       27.33      0.77 o 
   3   3   3     2140.97     2248.12     71.47 o 
   4   3   3      133.98      142.37      5.34 o 
   5   3   3     1040.73     1106.30     60.91 o 
   6   3   3        3.64        4.50      1.02 o 
   7   3   3      300.16      317.93     21.18 o 
   8   3   3       49.51       57.23      3.25 o 
   9   3   3        4.03        6.56      1.67 o 
  10   3   3       28.84       37.00      3.60 o 
  11   3   3        0.00        0.62      1.67 o 
 -11   4   3       19.05       21.95      3.03 o 
 -10   4   3      127.16      159.17      5.39 o 
  -9   4   3        1.12        0.55      1.55 o 
  -8   4   3      486.42      472.83     15.92 o 
  -7   4   3     1256.47     1153.71     29.17 o 
  -6   4   3     2819.21     2805.47     15.10 o 
  -5   4   3      588.09      554.82     10.43 o 
  -4   4   3     1863.83     1832.07     19.39 o 
  -3   4   3      801.46      754.93      7.18 o 
  -2   4   3       36.26       59.46      1.10 o 
  -1   4   3       58.48       56.32      1.27 o 
   0   4   3        1.08        5.85      2.54 o 
   1   4   3        4.02        7.20      0.73 o 
   2   4   3     2381.57     2316.79     22.88 o 
   3   4   3      591.13      593.14     20.68 o 
   4   4   3     1105.31     1048.77     47.05 o 
   5   4   3       48.18       41.35      2.83 o 
   6   4   3     2404.77     2511.46    109.16 o 
   7   4   3      229.08      190.41     10.38 o 
   8   4   3      462.78      426.70     14.78 o 
   9   4   3       56.23       55.91      2.95 o 
  10   4   3       22.61       26.82      2.58 o 
  11   4   3       21.90       23.24      2.62 o 
 -11   5   3        8.23        4.16      3.40 o 
 -10   5   3      151.51      171.19      5.45 o 
  -9   5   3       65.98       68.31      6.45 o 
  -8   5   3      105.21      102.62      4.40 o 
  -7   5   3       42.66       40.50      2.00 o 
  -6   5   3       62.13       44.85     10.44 o 
  -5   5   3      105.71      114.11      3.49 o 
  -4   5   3      316.32      289.74      4.29 o 
  -3   5   3       15.16       31.09      1.51 o 
  -2   5   3      717.56      844.98     13.93 o 
  -1   5   3        7.49       14.43      1.51 o 
   0   5   3      386.43      462.08     13.53 o 
   1   5   3       48.18       58.62      1.57 o 
   2   5   3      127.24      108.92      4.58 o 
   3   5   3       37.22       39.21      1.36 o 
   4   5   3      827.40      742.56     34.01 o 
   5   5   3        1.87        2.38      0.87 o 
   6   5   3      473.37      450.80     18.63 o 
   7   5   3        0.12        0.90      1.07 o 
   8   5   3      176.26      174.74     10.37 o 
   9   5   3       39.57       35.95      2.61 o 
  10   5   3      278.92      279.94     10.06 o 
  11   5   3       11.71       16.50      2.48 o 
 -11   6   3       77.06       81.47      7.37 o 
 -10   6   3       12.50       11.66      2.62 o 
  -9   6   3       41.37       41.57      3.37 o 
  -8   6   3        0.09       -1.37      1.37 o 
  -7   6   3      212.20      201.72      8.04 o 
  -6   6   3      177.28      167.41     17.08 o 
  -5   6   3      139.88      130.33      4.39 o 
  -4   6   3     1232.53     1178.29     20.78 o 
  -3   6   3      160.23      160.43      3.57 o 
  -2   6   3      450.45      394.31      9.55 o 
  -1   6   3     2529.36     2559.59     78.62 o 
   0   6   3        2.15       -0.05      0.37 o 
   1   6   3     2518.64     2750.57     87.19 o 
   2   6   3      467.91      477.93     17.46 o 
   3   6   3       14.64       12.55      0.88 o 
   4   6   3        0.49        0.24      0.57 o 
   5   6   3        8.46       17.54      1.38 o 
   6   6   3        0.05       -0.95      0.95 o 
   7   6   3      103.58      103.74     12.11 o 
   8   6   3        1.53        1.27      1.33 o 
   9   6   3       61.92       67.28      7.57 o 
  10   6   3        0.56       -0.07      1.75 o 
  11   6   3      117.47      122.21     10.00 o 
 -10   7   3       35.85       44.60      5.03 o 
  -9   7   3        1.12        1.27      1.92 o 
  -8   7   3      175.43      184.27     11.46 o 
  -7   7   3       10.82       12.41      1.44 o 
  -6   7   3      200.60      197.90      7.68 o 
  -5   7   3      131.50      120.11      5.55 o 
  -4   7   3      963.04      956.37     34.42 o 
  -3   7   3        0.46        0.25      0.70 o 
  -2   7   3     1710.44     1823.02     55.41 o 
  -1   7   3      214.13      205.03      7.32 o 
   0   7   3     2167.42     2236.83     75.27 o 
   1   7   3     1458.23     1433.72    113.10 o 
   2   7   3     1398.32     1372.48     70.62 o 
   3   7   3     1116.02     1073.03     64.80 o 
   4   7   3      676.07      719.24     50.58 o 
   5   7   3     1280.47     1230.24     40.37 o 
   6   7   3        9.75        8.39      1.34 o 
   7   7   3      197.99      220.98     34.86 o 
   8   7   3        0.28       -1.26      1.29 o 
   9   7   3       63.53       65.73      9.85 o 
  10   7   3        0.00       -1.51      1.51 o 
 -10   8   3        0.29        0.40      2.16 o 
  -9   8   3       51.22       53.18      5.52 o 
  -8   8   3       33.60       30.85      3.68 o 
  -7   8   3      108.93      105.64      8.59 o 
  -6   8   3      136.08      124.74      6.96 o 
  -5   8   3       36.60       41.58      2.17 o 
  -4   8   3      386.22      373.79     15.43 o 
  -3   8   3      150.22      157.25      5.60 o 
  -2   8   3      204.55      194.41      7.84 o 
  -1   8   3     1475.23     1421.78     92.17 o 
   0   8   3        1.35        1.62      0.83 o 
   1   8   3      783.84      722.83     31.31 o 
   2   8   3      178.63      192.86     18.96 o 
   3   8   3      155.60      154.91     10.58 o 
   4   8   3      241.97      245.47     22.19 o 
   5   8   3       60.00       52.17      3.33 o 
   6   8   3       64.98       61.06      5.86 o 
   7   8   3        0.53       -0.71      1.18 o 
   8   8   3       21.58       21.67      2.71 o 
   9   8   3        1.40        4.49      1.76 o 
  10   8   3        0.00       -1.45      1.68 o 
 -10   9   3        6.29        6.46      2.47 o 
  -9   9   3      177.26      204.13     18.36 o 
  -8   9   3        4.01        4.21      2.19 o 
  -7   9   3      476.46      464.26     64.68 o 
  -6   9   3        0.03       -0.97      1.27 o 
  -5   9   3      164.44      193.59     15.39 o 
  -4   9   3      119.70      111.73      6.83 o 
  -3   9   3      746.67      759.87     49.63 o 
  -2   9   3        0.41       -0.31      0.89 o 
  -1   9   3       93.30      102.10      5.88 o 
   0   9   3       80.13       81.99      4.65 o 
   1   9   3       45.67       45.89      2.19 o 
   2   9   3        2.78        9.86      4.03 o 
   3   9   3      172.74      193.29     17.36 o 
   4   9   3       87.27       91.21     10.23 o 
   5   9   3       17.30       26.81      2.55 o 
   6   9   3        1.24        0.62      1.16 o 
   7   9   3       63.97       80.47     11.01 o 
   8   9   3       69.79       86.67     14.13 o 
   9   9   3       64.80       78.18     10.45 o 
  -9  10   3       28.47       29.69      3.23 o 
  -8  10   3        9.24       14.08      2.56 o 
  -7  10   3       33.80       36.15      3.87 o 
  -6  10   3      214.01      224.57     18.64 o 
  -5  10   3        0.09        0.48      1.42 o 
  -4  10   3      179.32      166.95     15.32 o 
  -3  10   3       68.53       68.73     11.93 o 
  -2  10   3       83.52       71.65      5.84 o 
  -1  10   3       59.03       60.92      3.43 o 
   0  10   3      111.07      121.30      9.19 o 
   1  10   3       39.18       43.54      2.45 o 
   2  10   3       42.88       29.94      7.05 o 
   3  10   3       17.85       22.31      1.48 o 
   4  10   3       76.98       73.68      2.81 o 
   5  10   3       12.78       10.59      1.63 o 
   6  10   3      116.37      112.91      6.07 o 
   7  10   3       69.94       76.24      8.34 o 
   8  10   3        6.43        8.15      2.14 o 
   9  10   3       53.73       59.96     10.94 o 
  -8  11   3        3.33        6.04      4.08 o 
  -7  11   3        2.75        1.59      3.51 o 
  -6  11   3        8.54       14.77      4.49 o 
  -5  11   3       11.20       11.88      2.20 o 
  -4  11   3      176.78      185.56     19.47 o 
  -3  11   3      122.51      114.12      8.93 o 
  -2  11   3      283.50      302.59     21.91 o 
  -1  11   3       13.14       10.10      1.60 o 
   0  11   3      173.34      184.26     22.35 o 
   1  11   3       66.89       68.14      4.04 o 
   2  11   3      332.33      349.14      9.42 o 
   3  11   3        6.65        3.14      1.10 o 
   4  11   3      330.95      349.91     13.57 o 
   5  11   3        6.38        5.21      1.53 o 
   6  11   3       12.33       20.69      2.24 o 
   7  11   3        0.05        0.07      1.47 o 
   8  11   3        0.35        1.52      3.08 o 
  -7  12   3       18.19       21.69      3.58 o 
  -6  12   3       99.55      105.54     21.48 o 
  -5  12   3        1.64       -0.85      1.61 o 
  -4  12   3       46.09       49.75      7.88 o 
  -3  12   3        0.00       -0.93      1.41 o 
  -2  12   3       52.41       54.33      4.63 o 
  -1  12   3        1.33        0.42      1.21 o 
   0  12   3        6.07        5.10      1.46 o 
   1  12   3        3.10        3.09      1.38 o 
   2  12   3       31.24       26.60      2.07 o 
   3  12   3       34.61       36.16      2.37 o 
   4  12   3       61.15       60.79      2.93 o 
   5  12   3        5.36        6.91      1.71 o 
   6  12   3       54.29       64.51      4.08 o 
   7  12   3        1.04       -1.43      2.32 o 
  -6  13   3       52.17       68.56      6.30 o 
  -5  13   3       30.81       31.25      4.46 o 
  -4  13   3      156.37      168.83     23.51 o 
  -3  13   3      139.11      149.38     19.18 o 
  -2  13   3      190.45      208.97     25.61 o 
  -1  13   3       79.04       81.28     10.96 o 
   0  13   3      203.17      199.36     30.59 o 
   1  13   3       61.74       68.64      5.11 o 
   2  13   3      161.22      157.73     15.23 o 
   3  13   3        0.24       -0.69      1.67 o 
   4  13   3       94.44       95.97      6.75 o 
   5  13   3        0.53       -1.85      2.97 o 
   6  13   3       19.49       17.84      2.98 o 
  -5  14   3        7.12        5.30      2.73 o 
  -4  14   3        7.61        4.58      1.90 o 
  -3  14   3        7.83        6.50      1.83 o 
  -2  14   3        6.92        7.53      1.88 o 
  -1  14   3       27.91       30.32      3.31 o 
   0  14   3        2.33        3.11      1.59 o 
   1  14   3       28.33       28.62      2.88 o 
   2  14   3       30.53       28.24      2.93 o 
   3  14   3       35.14       34.52      5.11 o 
   4  14   3        0.48       -2.06      2.84 o 
   5  14   3        3.22       -3.01      3.23 o 
  -3  15   3       59.86       81.14     24.17 o 
  -2  15   3       11.65       10.21      2.64 o 
  -1  15   3        3.31        2.74      2.21 o 
   0  15   3        3.29        2.12      2.15 o 
   1  15   3        1.61        1.78      2.18 o 
   2  15   3       13.49       12.53      4.49 o 
 -12   0   4        6.08        6.27      4.25 o 
 -11   0   4      468.35      499.59     11.01 o 
 -10   0   4        5.26        0.46      2.57 o 
  -9   0   4      960.52      955.39     17.42 o 
  -8   0   4       13.97       12.17      1.92 o 
  -7   0   4     1530.99     1322.85     39.01 o 
  -6   0   4      101.77       82.35      2.81 o 
  -5   0   4     1299.65     1202.39     28.97 o 
  -4   0   4      239.02      190.18      3.41 o 
  -3   0   4       69.50       54.59      1.90 o 
  -2   0   4       51.82       42.35      5.72 o 
  -1   0   4     4234.42     4347.33     13.31 o 
   0   0   4     2755.47     3235.13    103.32 o 
   1   0   4     9348.92     8952.73     94.46 o 
   2   0   4       18.45       28.31      1.94 o 
   3   0   4     1625.38     1367.90     53.10 o 
   4   0   4       47.65       56.65      4.62 o 
   5   0   4     5347.97     5093.46    156.56 o 
   6   0   4        1.16        0.85      1.30 o 
   7   0   4      931.78      905.55     29.16 o 
   8   0   4       55.15       54.53      4.37 o 
   9   0   4       19.78       14.98      2.85 o 
  10   0   4      100.14      126.82     28.41 o 
  11   0   4       24.95       38.23      8.91 o 
 -12   1   4        0.73        3.22      2.76 o 
 -11   1   4        0.26        1.00      2.17 o 
 -10   1   4        0.05        0.48      1.80 o 
  -9   1   4        0.02       -0.52      1.12 o 
  -8   1   4      237.87      222.30      9.47 o 
  -7   1   4        2.54        0.33      1.08 o 
  -6   1   4       63.15       63.56      2.45 o 
  -5   1   4      322.95      328.76      4.11 o 
  -4   1   4       21.14       32.23      1.19 o 
  -3   1   4      702.51      753.11      7.43 o 
  -2   1   4       48.71       32.33      1.32 o 
  -1   1   4       59.00       46.93      1.20 o 
   0   1   4      497.55      553.95      8.74 o 
   1   1   4      515.21      603.14     14.70 o 
   2   1   4      810.15      858.74     12.12 o 
   3   1   4        2.84        9.40      0.55 o 
   4   1   4      186.30      205.14      7.81 o 
   5   1   4      806.21      781.73     23.87 o 
   6   1   4      140.79      139.64      5.97 o 
   7   1   4      108.10       92.59      3.09 o 
   8   1   4       91.49       86.71      3.22 o 
   9   1   4      125.31      113.81      5.40 o 
  10   1   4       26.76       29.83      2.44 o 
  11   1   4       19.06       13.45      2.17 o 
 -12   2   4        0.18       -0.59      3.05 o 
 -11   2   4       11.86       14.61      2.95 o 
 -10   2   4       51.99       49.76      3.56 o 
  -9   2   4        8.65        8.43      1.49 o 
  -8   2   4      271.80      233.67     30.98 o 
  -7   2   4       42.85       45.91      1.85 o 
  -6   2   4     3709.69     3596.60     40.00 o 
  -5   2   4      286.91      307.43      5.34 o 
  -4   2   4     5277.91     5074.29     23.61 o 
  -3   2   4       22.16       30.83      1.21 o 
  -2   2   4    11107.94    10774.54    122.10 o 
  -1   2   4      223.61      250.18      3.28 o 
   0   2   4     2886.40     2877.79     27.76 o 
   1   2   4       93.79      109.51      1.29 o 
   2   2   4     5238.02     5605.16     52.00 o 
   3   2   4        6.71       11.34      0.73 o 
   4   2   4       12.41       14.14      0.87 o 
   5   2   4        1.05        1.52      0.81 o 
   6   2   4        0.02       -0.86      0.86 o 
   7   2   4      187.02      199.59     13.12 o 
   8   2   4       16.20       28.31      2.34 o 
   9   2   4       79.41       90.30      4.02 o 
  10   2   4      108.69      109.02      8.22 o 
  11   2   4      152.71      174.65     10.76 o 
 -11   3   4        4.16       -0.50      2.38 o 
 -10   3   4        6.63        5.54      1.95 o 
  -9   3   4       49.72       39.79      3.49 o 
  -8   3   4       92.41       74.62     10.96 o 
  -7   3   4        8.98       12.62      1.26 o 
  -6   3   4      139.89      141.24      2.56 o 
  -5   3   4      368.15      371.02      6.07 o 
  -4   3   4        0.18        1.38      0.67 o 
  -3   3   4     2041.19     2188.04     14.15 o 
  -2   3   4       86.60      122.16      2.91 o 
  -1   3   4     1580.86     1805.77     14.68 o 
   0   3   4      131.80      146.64      3.08 o 
   1   3   4      357.23      406.30      8.71 o 
   2   3   4      189.58      211.88      4.72 o 
   3   3   4      546.42      569.81     17.86 o 
   4   3   4      253.19      258.72     11.77 o 
   5   3   4       38.67       28.63      2.40 o 
   6   3   4      148.70      160.52      8.95 o 
   7   3   4      102.64      110.17     10.00 o 
   8   3   4      114.65      101.73      3.44 o 
   9   3   4      118.84      117.50      5.82 o 
  10   3   4        2.04        0.66      1.59 o 
  11   3   4       40.81       44.27      3.17 o 
 -11   4   4       20.79       21.53      3.14 o 
 -10   4   4        1.19        2.07      1.86 o 
  -9   4   4       33.65       36.34      2.48 o 
  -8   4   4      286.22      260.98     26.85 o 
  -7   4   4       15.73       15.05      1.48 o 
  -6   4   4     1804.44     1724.28     32.01 o 
  -5   4   4       10.98       11.61      1.13 o 
  -4   4   4      697.11      688.48      5.26 o 
  -3   4   4       56.77       58.95      1.75 o 
  -2   4   4     2379.05     2398.19     24.67 o 
  -1   4   4      934.63      961.44     16.36 o 
   0   4   4     2631.70     2777.86     30.85 o 
   1   4   4      124.00      109.98      2.98 o 
   2   4   4     2509.94     2705.63     65.79 o 
   3   4   4      340.24      373.97     16.91 o 
   4   4   4       71.93       85.06      4.36 o 
   5   4   4      136.68      130.53      4.89 o 
   6   4   4        2.64        5.84      1.35 o 
   7   4   4        0.24        1.63      1.14 o 
   8   4   4       33.97       26.15      2.43 o 
   9   4   4       27.13       31.15      2.48 o 
  10   4   4       27.16       22.13      2.40 o 
  11   4   4       80.97       90.29      4.04 o 
 -11   5   4        5.75        6.01      2.62 o 
 -10   5   4      140.29      139.61      6.81 o 
  -9   5   4       68.37       74.17      3.16 o 
  -8   5   4      191.96      166.07     11.09 o 
  -7   5   4       28.65       30.00      1.79 o 
  -6   5   4      623.50      590.11      7.24 o 
  -5   5   4        3.94        3.90      0.98 o 
  -4   5   4       51.52       45.67      2.07 o 
  -3   5   4       52.14       66.37      1.67 o 
  -2   5   4      147.68      147.32      3.40 o 
  -1   5   4      268.15      306.39      6.31 o 
   0   5   4      833.45      897.00     24.83 o 
   1   5   4      127.90      153.21      4.41 o 
   2   5   4     1807.97     1619.81     23.66 o 
   3   5   4     1274.91     1278.23     52.93 o 
   4   5   4      691.42      659.21     29.00 o 
   5   5   4      606.72      625.37     20.82 o 
   6   5   4      209.76      200.47     14.62 o 
   7   5   4       38.93       31.03      2.11 o 
   8   5   4       11.88       13.73      1.84 o 
   9   5   4       17.11       15.79      2.03 o 
  10   5   4        0.58       -0.10      1.65 o 
  11   5   4        7.81       10.44      2.66 o 
 -11   6   4       67.61       87.12      7.89 o 
 -10   6   4       28.17       28.91      4.48 o 
  -9   6   4       75.36       94.03      3.92 o 
  -8   6   4       31.79       32.72      3.48 o 
  -7   6   4      121.66      111.91      7.03 o 
  -6   6   4       43.01       39.91      1.94 o 
  -5   6   4      457.85      491.43      9.52 o 
  -4   6   4       19.46       17.09      1.27 o 
  -3   6   4       20.08       19.78      1.33 o 
  -2   6   4       31.18       39.07      6.04 o 
  -1   6   4      346.61      329.01      8.63 o 
   0   6   4      268.24      296.71     12.76 o 
   1   6   4      551.34      552.52     18.24 o 
   2   6   4        0.14        3.34      0.71 o 
   3   6   4      205.83      185.60      9.53 o 
   4   6   4        0.37        0.01      0.86 o 
   5   6   4      207.30      201.55      7.66 o 
   6   6   4       58.48       58.39      4.22 o 
   7   6   4      224.36      211.57      5.60 o 
   8   6   4       23.07       25.50      3.59 o 
   9   6   4        0.05        0.23      1.46 o 
  10   6   4      122.79      135.08     18.71 o 
  11   6   4        9.25       16.40      5.38 o 
 -10   7   4        8.57       10.07      2.51 o 
  -9   7   4        3.01        3.77      2.26 o 
  -8   7   4       28.43       29.35      4.11 o 
  -7   7   4        0.61       -0.55      1.17 o 
  -6   7   4       27.13       23.10      1.61 o 
  -5   7   4      305.96      284.45     11.45 o 
  -4   7   4      136.77      151.66      4.85 o 
  -3   7   4      697.80      699.51     21.20 o 
  -2   7   4       73.95       80.73      3.26 o 
  -1   7   4      114.11       99.53      5.27 o 
   0   7   4      749.58      785.35     45.61 o 
   1   7   4      573.81      562.22     27.30 o 
   2   7   4      626.25      633.13     32.46 o 
   3   7   4       34.35       36.17      2.30 o 
   4   7   4       51.77       47.50      5.03 o 
   5   7   4        3.49        6.97      1.22 o 
   6   7   4       92.33       82.52      9.83 o 
   7   7   4       60.44       69.45     11.35 o 
   8   7   4      180.93      189.55     33.99 o 
   9   7   4        0.96        1.18      1.69 o 
  10   7   4       31.26       37.12      4.16 o 
 -10   8   4       23.63       26.49      3.88 o 
  -9   8   4       19.88       22.97      2.94 o 
  -8   8   4       35.27       39.07      3.13 o 
  -7   8   4       34.35       36.65      3.82 o 
  -6   8   4      201.32      203.10     10.99 o 
  -5   8   4       10.01        8.05      1.25 o 
  -4   8   4      592.37      552.94     23.29 o 
  -3   8   4        3.51        6.16      1.03 o 
  -2   8   4      307.98      296.46     15.11 o 
  -1   8   4       38.71       34.25      1.81 o 
   0   8   4     1022.28      992.36     43.59 o 
   1   8   4       33.38       28.70      6.32 o 
   2   8   4      234.71      222.74      6.00 o 
   3   8   4       30.76       27.59      2.17 o 
   4   8   4       98.92      112.86     13.33 o 
   5   8   4      224.78      245.46     25.05 o 
   6   8   4       60.49       57.87      5.06 o 
   7   8   4        1.16        1.09      1.44 o 
   8   8   4      139.21      149.05     30.16 o 
   9   8   4        4.89        6.37      3.30 o 
  10   8   4        5.88        9.42      4.36 o 
  -9   9   4       20.78       24.04      3.00 o 
  -8   9   4        7.33        7.45      2.42 o 
  -7   9   4       98.29       96.97      7.61 o 
  -6   9   4       35.25       30.81      2.14 o 
  -5   9   4      170.60      166.20     11.54 o 
  -4   9   4        6.62        7.04      1.54 o 
  -3   9   4      194.17      201.95     12.74 o 
  -2   9   4       41.88       48.93      3.86 o 
  -1   9   4      374.18      380.54     19.17 o 
   0   9   4       55.10       56.75      5.05 o 
   1   9   4      361.64      350.34     26.22 o 
   2   9   4        2.20        1.07      0.87 o 
   3   9   4       67.40       67.18      3.84 o 
   4   9   4       74.67       74.89      2.77 o 
   5   9   4      185.09      177.32      8.95 o 
   6   9   4       27.55       28.72      4.68 o 
   7   9   4      118.05      136.95     26.34 o 
   8   9   4       25.73       27.22      4.45 o 
   9   9   4       34.88       47.78      7.88 o 
  -9  10   4       23.72       29.97      3.25 o 
  -8  10   4        0.79        0.07      2.87 o 
  -7  10   4       26.55       27.89      3.09 o 
  -6  10   4        0.23        0.45      1.66 o 
  -5  10   4        1.85        2.89      1.59 o 
  -4  10   4       92.19       73.70      4.32 o 
  -3  10   4        5.83        4.44      1.43 o 
  -2  10   4       12.89        9.67      1.27 o 
  -1  10   4       92.52       83.03      5.23 o 
   0  10   4      231.96      209.29     10.89 o 
   1  10   4        1.54        0.54      0.89 o 
   2  10   4       97.75       88.71      3.94 o 
   3  10   4       22.90       19.38      1.72 o 
   4  10   4      149.84      145.00      6.73 o 
   5  10   4       48.37       47.93      2.59 o 
   6  10   4      125.87      108.99      9.21 o 
   7  10   4        9.94        5.44      1.99 o 
   8  10   4      119.01      101.48      4.77 o 
   9  10   4        0.00        0.07      2.27 o 
  -8  11   4       54.01       62.47      9.28 o 
  -7  11   4        5.41        1.19      1.92 o 
  -6  11   4       30.58       36.68      4.76 o 
  -5  11   4       26.87       21.52      3.59 o 
  -4  11   4       16.42       20.61      2.58 o 
  -3  11   4       90.04       81.92     12.98 o 
  -2  11   4      121.42      121.62      5.69 o 
  -1  11   4      107.41      112.44      7.15 o 
   0  11   4      173.23      174.61      8.25 o 
   1  11   4      197.98      191.29     11.92 o 
   2  11   4      150.30      131.79     16.87 o 
   3  11   4      106.58      100.40      3.36 o 
   4  11   4      215.92      216.53      9.81 o 
   5  11   4       48.49       46.15      4.85 o 
   6  11   4       79.24       89.54      5.84 o 
   7  11   4        0.56        0.44      3.09 o 
   8  11   4       61.16       62.97      4.01 o 
  -7  12   4       76.70       98.11      7.65 o 
  -6  12   4       13.60       13.05      2.57 o 
  -5  12   4        0.23       -1.85      1.85 o 
  -4  12   4       44.82       36.28      3.15 o 
  -3  12   4       15.40       15.23      2.36 o 
  -2  12   4       15.34       17.57      3.35 o 
  -1  12   4      110.34      122.83     12.48 o 
   0  12   4       24.40       29.42      4.91 o 
   1  12   4       48.41       49.19      6.26 o 
   2  12   4        3.79        2.90      1.16 o 
   3  12   4       38.21       29.32      2.28 o 
   4  12   4       58.07       54.76      3.23 o 
   5  12   4       19.88       15.54      2.05 o 
   6  12   4       43.12       39.69      2.73 o 
   7  12   4        0.74       -1.64      1.64 o 
  -6  13   4       48.27       54.70      5.94 o 
  -5  13   4       43.32       46.17      7.05 o 
  -4  13   4       22.65       28.07      3.03 o 
  -3  13   4       22.49       27.29      3.42 o 
  -2  13   4       39.60       47.78      2.99 o 
  -1  13   4       48.37       55.31      5.87 o 
   0  13   4        0.35        1.14      1.41 o 
   1  13   4       12.78       22.25      2.09 o 
   2  13   4       16.06       19.98      3.17 o 
   3  13   4       15.77       25.68      2.96 o 
   4  13   4       24.57       26.36      2.80 o 
   5  13   4        1.03        0.17      1.50 o 
   6  13   4        9.82        9.49      2.47 o 
  -5  14   4        3.27        3.14      3.01 o 
  -4  14   4       22.33       21.05      2.59 o 
  -3  14   4        0.61        0.14      1.75 o 
  -2  14   4       53.91       58.39      7.04 o 
  -1  14   4        3.03        1.98      1.55 o 
   0  14   4        0.82       -0.74      1.41 o 
   1  14   4        0.08       -1.04      1.43 o 
   2  14   4       13.53       19.97      2.64 o 
   3  14   4        4.81        3.94      2.03 o 
   4  14   4       61.50       66.48      7.04 o 
  -2  15   4        0.25       -0.11      1.80 o 
  -1  15   4       24.27       33.38      5.08 o 
   0  15   4        0.82        0.94      1.68 o 
   1  15   4       16.42       17.11      2.86 o 
 -11   1   5      102.22      117.87      5.04 o 
 -10   1   5        3.89        2.37      1.84 o 
  -9   1   5      417.94      406.83     16.45 o 
  -8   1   5       89.32       84.20      3.44 o 
  -7   1   5      235.21      219.31      5.01 o 
  -6   1   5       23.94       11.50      1.20 o 
  -5   1   5       32.30       33.78      1.45 o 
  -4   1   5      480.15      507.72      5.09 o 
  -3   1   5      303.48      309.66      2.76 o 
  -2   1   5      771.58      937.35      8.04 o 
  -1   1   5      298.51      314.84      5.75 o 
   0   1   5     2104.53     2242.07     44.47 o 
   1   1   5      126.68      155.49      2.31 o 
   2   1   5      460.06      416.23      4.94 o 
   3   1   5       15.80       15.88      0.80 o 
   4   1   5     1131.68     1069.50     18.53 o 
   5   1   5     1004.37      978.70      7.17 o 
   6   1   5     1523.23     1486.18     61.92 o 
   7   1   5      156.78      155.00      8.16 o 
   8   1   5       73.15       62.76      2.49 o 
   9   1   5       30.85       36.13      2.60 o 
  10   1   5       20.06       14.43      2.83 o 
  11   1   5       39.99       36.11      3.98 o 
 -11   2   5        3.67        8.86      2.81 o 
 -10   2   5       26.10       25.35      2.50 o 
  -9   2   5       66.43       64.46      3.10 o 
  -8   2   5      119.27      107.52      3.01 o 
  -7   2   5      224.98      242.61      6.17 o 
  -6   2   5      448.47      390.39      6.94 o 
  -5   2   5     1288.27     1255.60     12.33 o 
  -4   2   5        9.61        5.64      0.76 o 
  -3   2   5     1053.48     1056.83      9.18 o 
  -2   2   5      467.42      505.11      5.92 o 
  -1   2   5     2848.45     2940.28    134.47 o 
   0   2   5      123.14      132.31      3.09 o 
   1   2   5     2022.62     2197.86     36.75 o 
   2   2   5        0.18        0.02      0.41 o 
   3   2   5      120.14      125.65      1.55 o 
   4   2   5      950.76      894.33     22.34 o 
   5   2   5      228.32      195.73     11.17 o 
   6   2   5     1056.41     1029.29     63.42 o 
   7   2   5       16.86       17.83      1.64 o 
   8   2   5      119.27      108.79      4.03 o 
   9   2   5       10.31       14.10      1.93 o 
  10   2   5       37.26       39.97      2.80 o 
  11   2   5        1.22        3.33      1.76 o 
 -11   3   5       39.64       44.94      3.79 o 
 -10   3   5       15.18       11.22      2.22 o 
  -9   3   5       49.64       55.94      2.62 o 
  -8   3   5        1.46       -0.11      1.27 o 
  -7   3   5       13.59       10.80      1.84 o 
  -6   3   5      230.83      198.23      3.33 o 
  -5   3   5      152.73      125.64      3.67 o 
  -4   3   5      246.73      226.46      4.04 o 
  -3   3   5        9.27       12.04      0.74 o 
  -2   3   5       64.27       87.19      3.28 o 
  -1   3   5      383.23      372.25      3.81 o 
   0   3   5      382.02      444.89      7.23 o 
   1   3   5       47.17       49.92      2.04 o 
   2   3   5      354.34      420.22      6.85 o 
   3   3   5      448.96      405.74      7.06 o 
   4   3   5      115.09      113.69      5.77 o 
   5   3   5       98.58       88.97      6.19 o 
   6   3   5       79.15       78.22      5.70 o 
   7   3   5      291.97      283.49     10.45 o 
   8   3   5        5.53        4.34      1.46 o 
   9   3   5      301.17      297.15      6.95 o 
  10   3   5       15.20       13.30      2.10 o 
  11   3   5      132.33      123.11      7.17 o 
 -11   4   5        8.01        1.65      3.03 o 
 -10   4   5      150.15      173.79      7.85 o 
  -9   4   5      164.59      144.00      9.21 o 
  -8   4   5      183.95      159.89      3.58 o 
  -7   4   5       47.34       53.53      2.30 o 
  -6   4   5      620.13      595.13     11.69 o 
  -5   4   5        0.01       -0.40      0.95 o 
  -4   4   5      185.81      187.58      3.20 o 
  -3   4   5     1320.30     1369.70     14.06 o 
  -2   4   5     1342.72     1382.28     20.14 o 
  -1   4   5      554.94      566.97     12.74 o 
   0   4   5     2226.68     2204.75     46.03 o 
   1   4   5     1584.31     1646.68     48.51 o 
   2   4   5     1929.64     1985.18     43.69 o 
   3   4   5     1018.18     1045.11     31.71 o 
   4   4   5       69.87       64.57      3.45 o 
   5   4   5       90.80       82.41      6.15 o 
   6   4   5      110.02      103.87      9.03 o 
   7   4   5       84.18       67.33      2.82 o 
   8   4   5        0.32       -1.15      1.16 o 
   9   4   5      205.64      221.14     11.57 o 
  10   4   5        1.04        1.51      1.61 o 
  11   4   5       67.02       77.51      5.82 o 
 -11   5   5        6.51        7.39      2.79 o 
 -10   5   5        3.27        1.24      2.01 o 
  -9   5   5      135.86      141.71     21.21 o 
  -8   5   5       13.35        9.32      1.60 o 
  -7   5   5       28.76       34.18      2.34 o 
  -6   5   5      117.01      111.85      6.09 o 
  -5   5   5       49.41       50.60      2.65 o 
  -4   5   5       56.21       53.27      2.10 o 
  -3   5   5      312.20      328.25      4.81 o 
  -2   5   5      279.90      251.20      3.71 o 
  -1   5   5      151.34      156.24      4.90 o 
   0   5   5      350.74      331.31     10.81 o 
   1   5   5      573.36      545.21     19.39 o 
   2   5   5      250.68      223.88      5.05 o 
   3   5   5      729.70      721.60     28.88 o 
   4   5   5      509.07      470.60     21.37 o 
   5   5   5      939.05      875.06     50.78 o 
   6   5   5      302.05      272.19     22.13 o 
   7   5   5      283.36      255.71     15.64 o 
   8   5   5      293.98      271.67     15.23 o 
   9   5   5       23.65       27.65      2.43 o 
  10   5   5      121.52      111.61      6.00 o 
 -10   6   5       15.68       24.58      4.54 o 
  -9   6   5       59.55       62.75      3.73 o 
  -8   6   5        2.53        2.01      1.36 o 
  -7   6   5       85.01       79.76      3.66 o 
  -6   6   5       11.27       10.95      1.41 o 
  -5   6   5      883.10      771.15     27.78 o 
  -4   6   5      249.98      209.77      5.87 o 
  -3   6   5      460.64      394.88      7.47 o 
  -2   6   5      608.29      578.52     14.62 o 
  -1   6   5      156.32      159.66      6.53 o 
   0   6   5       33.62       27.15      1.47 o 
   1   6   5      116.70      121.19      2.52 o 
   2   6   5      131.14      143.49      7.27 o 
   3   6   5      483.30      422.42     11.90 o 
   4   6   5      422.46      436.66     27.62 o 
   5   6   5      172.93      154.04     11.87 o 
   6   6   5      201.70      192.92     21.45 o 
   7   6   5      125.33      105.30      9.35 o 
   8   6   5       65.94       66.75      4.13 o 
   9   6   5        1.74        0.84      1.49 o 
  10   6   5       32.58       33.78      3.40 o 
 -10   7   5       28.87       34.69      3.47 o 
  -9   7   5      113.23      120.85      7.63 o 
  -8   7   5      252.50      255.81     12.92 o 
  -7   7   5       82.65       80.86      4.32 o 
  -6   7   5      376.03      349.63     13.97 o 
  -5   7   5      155.51      145.00      4.69 o 
  -4   7   5      195.94      179.08      5.62 o 
  -3   7   5      177.46      193.99      2.99 o 
  -2   7   5      607.76      623.33     19.39 o 
  -1   7   5      124.09      141.18      7.50 o 
   0   7   5     1398.65     1486.74     81.14 o 
   1   7   5       79.02       80.68      3.23 o 
   2   7   5      511.14      501.54      9.48 o 
   3   7   5       93.13       94.27      3.21 o 
   4   7   5      262.03      288.26     25.32 o 
   5   7   5       36.83       32.38      3.13 o 
   6   7   5        4.97        4.17      1.34 o 
   7   7   5        6.77        7.53      1.68 o 
   8   7   5        5.57        5.83      1.73 o 
   9   7   5        0.02       -0.83      1.57 o 
  10   7   5       31.24       42.41      5.93 o 
 -10   8   5        9.60       11.10      3.22 o 
  -9   8   5       55.59       51.33      5.06 o 
  -8   8   5        1.31        0.00      1.63 o 
  -7   8   5      171.09      166.47      7.18 o 
  -6   8   5       11.65       15.04      1.53 o 
  -5   8   5      475.05      432.53     18.47 o 
  -4   8   5      127.46      141.44      5.64 o 
  -3   8   5      263.59      234.41     10.85 o 
  -2   8   5      587.09      574.60     19.38 o 
  -1   8   5        0.17        1.08      0.92 o 
   0   8   5      229.76      224.91      9.23 o 
   1   8   5       28.50       30.78      1.60 o 
   2   8   5      279.45      270.85      5.64 o 
   3   8   5       37.71       42.25      2.10 o 
   4   8   5       29.68       27.64      1.96 o 
   5   8   5        2.41        1.91      1.68 o 
   6   8   5       94.75      110.49     21.86 o 
   7   8   5        3.65        3.02      1.28 o 
   8   8   5       45.71       59.29     11.72 o 
   9   8   5        4.55        2.16      1.62 o 
  -9   9   5       63.02       75.21      5.68 o 
  -8   9   5       13.93       13.24      2.10 o 
  -7   9   5       20.18       20.34      2.12 o 
  -6   9   5       36.77       43.52      2.90 o 
  -5   9   5       11.34        9.73      1.55 o 
  -4   9   5       55.07       49.95      2.95 o 
  -3   9   5       76.85       76.65      5.72 o 
  -2   9   5       98.65       97.44      4.11 o 
  -1   9   5      538.70      517.72     25.53 o 
   0   9   5       97.48      107.01      5.78 o 
   1   9   5       14.89       10.09      2.37 o 
   2   9   5       63.23       62.09      2.10 o 
   3   9   5      575.58      530.36     18.69 o 
   4   9   5        6.49        8.46      1.53 o 
   5   9   5      252.90      254.13     15.70 o 
   6   9   5        1.24        1.19      1.63 o 
   7   9   5      192.85      193.05     13.10 o 
   8   9   5       15.02       13.90      2.40 o 
   9   9   5       34.92       33.94      3.41 o 
  -8  10   5        2.73       -2.67      2.67 o 
  -7  10   5       51.21       45.55      5.60 o 
  -6  10   5        7.71        4.94      1.86 o 
  -5  10   5      166.91      149.73     12.52 o 
  -4  10   5       11.93        8.51      1.85 o 
  -3  10   5       20.76       20.07      1.67 o 
  -2  10   5       22.43       22.71      1.65 o 
  -1  10   5        9.69       12.08      1.36 o 
   0  10   5       47.26       49.51      2.15 o 
   1  10   5      127.21      119.35     12.69 o 
   2  10   5        3.96        4.62      1.12 o 
   3  10   5      166.75      163.62      3.99 o 
   4  10   5        6.78        2.52      1.34 o 
   5  10   5       51.84       56.15      2.80 o 
   6  10   5        6.98        4.62      1.57 o 
   7  10   5       55.93       52.39      3.52 o 
   8  10   5       46.12       47.83      3.75 o 
  -8  11   5       12.33       16.89      5.02 o 
  -7  11   5       50.76       48.27      7.85 o 
  -6  11   5       92.19       92.04     10.21 o 
  -5  11   5      204.59      199.99     16.48 o 
  -4  11   5       62.56       55.68      5.40 o 
  -3  11   5      218.80      223.00     17.45 o 
  -2  11   5      120.39      128.34     21.26 o 
  -1  11   5      354.68      368.73     25.19 o 
   0  11   5       15.87       18.80      1.63 o 
   1  11   5       28.74       35.87      2.43 o 
   2  11   5        0.49       -1.09      1.09 o 
   3  11   5       96.97       91.96      4.16 o 
   4  11   5       64.17       74.49      3.21 o 
   5  11   5       30.16       23.06      4.04 o 
   6  11   5        0.15       -1.32      1.32 o 
   7  11   5        0.40       -1.53      1.66 o 
  -7  12   5       47.69       56.02      9.45 o 
  -6  12   5        3.25        1.74      1.95 o 
  -5  12   5        9.71       14.04      2.14 o 
  -4  12   5        9.12        6.48      2.09 o 
  -3  12   5        5.81        1.35      1.81 o 
  -2  12   5        2.41        3.26      1.60 o 
  -1  12   5       29.12       28.34      2.91 o 
   0  12   5       22.54       22.11      2.36 o 
   1  12   5       24.98       24.60      1.74 o 
   2  12   5       26.91       31.70      2.30 o 
   3  12   5       27.93       26.75      2.15 o 
   4  12   5       20.04       16.66      1.97 o 
   5  12   5        4.71        3.15      1.45 o 
   6  12   5        1.72        0.27      1.51 o 
  -5  13   5       34.98       33.92      3.07 o 
  -4  13   5       53.91       59.61      7.85 o 
  -3  13   5       25.15       29.62      3.13 o 
  -2  13   5       53.09       60.42      8.70 o 
  -1  13   5       36.11       42.81      4.97 o 
   0  13   5        8.68        8.68      2.87 o 
   1  13   5       27.18       30.20      3.23 o 
   2  13   5        2.23        2.63      1.91 o 
   3  13   5       20.58       22.69      2.23 o 
   4  13   5        0.05       -1.31      1.36 o 
   5  13   5        0.67        1.13      1.50 o 
  -4  14   5       24.89       25.94      7.07 o 
  -3  14   5        8.47        9.08      2.18 o 
  -2  14   5       29.97       33.96      4.37 o 
  -1  14   5        0.70        1.04      1.67 o 
   0  14   5        9.95        7.62      1.78 o 
   1  14   5       21.50       31.68      5.80 o 
   2  14   5        6.65        9.63      2.32 o 
   3  14   5       31.29       42.19      7.33 o 
   4  14   5        3.36        5.36      3.89 o 
 -11   0   6      129.37      143.76     10.01 o 
 -10   0   6       37.84       26.86      6.74 o 
  -9   0   6        1.91       -1.28      1.70 o 
  -8   0   6       14.25        8.85      1.92 o 
  -7   0   6       59.60       76.18      3.59 o 
  -6   0   6       40.70       56.25      3.08 o 
  -5   0   6     1321.96     1350.73     33.36 o 
  -4   0   6     3209.50     3148.70     46.05 o 
  -3   0   6      706.67      746.88     12.36 o 
  -2   0   6     3352.14     3487.57     42.02 o 
  -1   0   6      775.54      766.08     35.71 o 
   0   0   6    11155.89    11418.60     50.32 o 
   1   0   6     1384.33     1245.69     51.37 o 
   2   0   6     1777.17     1858.51     46.14 o 
   3   0   6     1109.06     1127.68     12.57 o 
   4   0   6       62.50       62.89      2.56 o 
   5   0   6     1920.82     1735.42     12.72 o 
   6   0   6       14.17       22.83      2.12 o 
   7   0   6       36.83       38.10      3.52 o 
   8   0   6      136.87      179.60     17.62 o 
   9   0   6       73.42       85.11      6.90 o 
  10   0   6      215.40      245.94      9.83 o 
  11   0   6        1.99        5.18      3.07 o 
 -11   1   6        7.06        4.35      3.11 o 
 -10   1   6        0.30        0.87      1.63 o 
  -9   1   6        5.52        6.18      1.58 o 
  -8   1   6       24.98       29.14      2.02 o 
  -7   1   6       13.38       10.18      1.33 o 
  -6   1   6      115.56      108.82      2.69 o 
  -5   1   6       29.20       33.45      1.44 o 
  -4   1   6      386.03      381.49      3.93 o 
  -3   1   6       95.84      108.13      2.23 o 
  -2   1   6       28.89       36.00      1.53 o 
  -1   1   6       43.21       43.28      1.32 o 
   0   1   6      327.17      323.47     15.33 o 
   1   1   6        1.14        4.36      0.97 o 
   2   1   6       35.92       37.33      1.09 o 
   3   1   6      148.78      137.92      2.23 o 
   4   1   6       81.93       78.31      1.96 o 
   5   1   6      303.25      258.61      7.46 o 
   6   1   6       40.15       38.87      2.10 o 
   7   1   6      119.05      111.87      4.28 o 
   8   1   6       92.33       87.79      4.51 o 
   9   1   6      144.97      133.58      5.54 o 
  10   1   6       27.25       25.34      2.47 o 
  11   1   6       27.31       22.75      3.31 o 
 -11   2   6       22.11       25.88      3.16 o 
 -10   2   6       43.74       52.92      3.94 o 
  -9   2   6      136.79      122.09      4.81 o 
  -8   2   6      129.68      137.27      4.90 o 
  -7   2   6     1083.06      957.80     11.06 o 
  -6   2   6      158.85      147.77      3.04 o 
  -5   2   6     3814.61     3636.15     88.93 o 
  -4   2   6       25.50       25.79      1.15 o 
  -3   2   6     1797.73     1768.40     13.33 o 
  -2   2   6      128.99      148.82      4.47 o 
  -1   2   6        5.94        4.01      2.59 o 
   0   2   6      328.02      304.89      4.16 o 
   1   2   6      167.17      154.00      2.55 o 
   2   2   6        9.61        4.11      0.57 o 
   3   2   6      171.70      158.43      3.11 o 
   4   2   6      120.28      104.32      2.66 o 
   5   2   6      235.88      229.43      9.80 o 
   6   2   6        9.40        6.61      1.17 o 
   7   2   6      119.56      105.15      3.34 o 
   8   2   6       16.21       13.38      1.82 o 
   9   2   6       16.85       16.61      2.23 o 
  10   2   6        0.06       -0.57      1.44 o 
  11   2   6        6.17        6.86      2.01 o 
 -11   3   6        2.03        1.51      2.45 o 
 -10   3   6        0.02       -0.38      1.92 o 
  -9   3   6       15.48       24.29      2.02 o 
  -8   3   6       56.58       47.98      2.34 o 
  -7   3   6       20.36       24.63      1.82 o 
  -6   3   6       93.39       79.20      2.46 o 
  -5   3   6      237.52      237.03      6.68 o 
  -4   3   6      202.71      170.47      3.96 o 
  -3   3   6      147.13      157.66      3.96 o 
  -2   3   6      170.56      164.19      2.46 o 
  -1   3   6      355.10      325.99      2.83 o 
   0   3   6       94.24      101.89      2.34 o 
   1   3   6        1.79        5.82      0.64 o 
   2   3   6      250.66      252.93      5.15 o 
   3   3   6      356.21      324.63      5.68 o 
   4   3   6      410.68      398.38     12.69 o 
   5   3   6        2.05        1.13      0.98 o 
   6   3   6      206.45      194.53      5.60 o 
   7   3   6        6.02        5.69      1.41 o 
   8   3   6      128.74      116.08      3.73 o 
   9   3   6       13.26       12.64      1.95 o 
  10   3   6        0.02       -0.58      1.42 o 
  11   3   6        0.84       -1.08      3.18 o 
 -11   4   6       69.89       77.96      7.27 o 
 -10   4   6      105.59      100.89      5.37 o 
  -9   4   6       96.98       95.42      4.53 o 
  -8   4   6       49.78       47.60      2.42 o 
  -7   4   6      378.28      384.56     11.59 o 
  -6   4   6        1.92        2.84      1.17 o 
  -5   4   6     1021.85      915.09     23.64 o 
  -4   4   6       11.37       18.91      4.22 o 
  -3   4   6      369.20      347.03      5.35 o 
  -2   4   6       37.67       27.11      1.35 o 
  -1   4   6      629.51      626.74     10.07 o 
   0   4   6      474.33      452.76     12.16 o 
   1   4   6      236.82      272.87     10.48 o 
   2   4   6       39.58       30.90      1.14 o 
   3   4   6        5.40        4.58      0.92 o 
   4   4   6       16.58       24.65      2.37 o 
   5   4   6       55.70       52.81      4.98 o 
   6   4   6       35.21       40.10      2.81 o 
   7   4   6        0.22        0.23      1.13 o 
   8   4   6       36.58       33.00      2.42 o 
   9   4   6       30.02       30.85      2.48 o 
  10   4   6       31.81       38.03      2.91 o 
 -10   5   6       69.18       81.14      3.85 o 
  -9   5   6        1.54       -0.44      1.74 o 
  -8   5   6        0.69       -1.32      1.32 o 
  -7   5   6       62.11       59.70      2.52 o 
  -6   5   6       33.26       25.76      2.14 o 
  -5   5   6      204.94      183.82      3.20 o 
  -4   5   6       79.40       85.01      3.08 o 
  -3   5   6      207.45      182.26      4.76 o 
  -2   5   6       43.71       33.30      1.51 o 
  -1   5   6     1943.88     1991.59     47.09 o 
   0   5   6       10.89        6.37      0.80 o 
   1   5   6      642.19      659.64     23.50 o 
   2   5   6      113.05      103.42      2.68 o 
   3   5   6     1584.80     1644.05     66.77 o 
   4   5   6       27.76       35.02      2.62 o 
   5   5   6        9.52        5.30      1.48 o 
   6   5   6        5.70        3.46      1.29 o 
   7   5   6       55.40       55.18      3.76 o 
   8   5   6        7.34        8.30      1.88 o 
   9   5   6       21.48       29.03      2.55 o 
  10   5   6       16.35       20.08      2.39 o 
 -10   6   6       26.51       36.44      3.09 o 
  -9   6   6        4.08        1.62      1.70 o 
  -8   6   6       24.37       26.18      2.14 o 
  -7   6   6        2.74        0.01      1.32 o 
  -6   6   6      204.52      201.09      5.59 o 
  -5   6   6       49.05       44.16      1.93 o 
  -4   6   6      282.65      265.77      3.66 o 
  -3   6   6       92.70       79.13      2.41 o 
  -2   6   6      520.81      496.26     12.76 o 
  -1   6   6      674.72      674.00     22.15 o 
   0   6   6      601.19      616.96     23.72 o 
   1   6   6      622.00      654.57     23.00 o 
   2   6   6      519.46      518.12      9.82 o 
   3   6   6      136.68      141.65      6.67 o 
   4   6   6        2.89        2.22      1.54 o 
   5   6   6      116.31      118.50     10.93 o 
   6   6   6       46.72       43.84      2.77 o 
   7   6   6       89.48       84.78      6.47 o 
   8   6   6        8.33       12.68      2.36 o 
   9   6   6      116.59      130.66     12.98 o 
  10   6   6       15.72       26.92      2.66 o 
 -10   7   6        4.26        3.89      2.55 o 
  -9   7   6       13.07       13.66      2.09 o 
  -8   7   6      221.81      236.09     15.44 o 
  -7   7   6        1.30       -1.23      1.28 o 
  -6   7   6       60.78       62.56      3.37 o 
  -5   7   6        8.38        9.10      1.38 o 
  -4   7   6      368.73      390.87     12.89 o 
  -3   7   6       31.79       23.83      2.10 o 
  -2   7   6      188.61      196.00      4.52 o 
  -1   7   6       12.35       19.31      1.38 o 
   0   7   6      116.02      132.73      4.46 o 
   1   7   6       55.08       49.71      2.51 o 
   2   7   6       60.55       64.27      2.03 o 
   3   7   6       34.69       36.20      2.09 o 
   4   7   6      296.01      278.46     11.13 o 
   5   7   6       82.63       73.43      3.36 o 
   6   7   6       85.17       83.91      4.86 o 
   7   7   6       60.09       55.03      3.27 o 
   8   7   6       55.15       54.33      3.57 o 
   9   7   6       80.63       88.61     18.56 o 
  -9   8   6       19.50       26.88      3.19 o 
  -8   8   6        3.60        3.14      1.61 o 
  -7   8   6       42.67       47.53      2.44 o 
  -6   8   6        7.11        7.29      1.40 o 
  -5   8   6       80.40       73.10      3.19 o 
  -4   8   6       12.18       11.48      1.54 o 
  -3   8   6      284.76      258.82      8.66 o 
  -2   8   6        2.55        2.58      1.05 o 
  -1   8   6       22.89       24.66      1.63 o 
   0   8   6      101.97      110.52      7.19 o 
   1   8   6       39.89       41.49      1.87 o 
   2   8   6        0.00       -0.95      0.95 o 
   3   8   6      115.08      118.13      8.83 o 
   4   8   6        0.01        0.37      1.14 o 
   5   8   6       17.46       18.81      2.58 o 
   6   8   6        6.23        4.24      1.68 o 
   7   8   6       48.18       34.24      2.94 o 
   8   8   6        1.80        1.93      1.74 o 
   9   8   6       17.45       13.29      2.51 o 
  -9   9   6       61.73       80.41      6.18 o 
  -8   9   6       20.05       20.24      2.35 o 
  -7   9   6       52.75       48.80      5.86 o 
  -6   9   6        8.68        7.16      1.68 o 
  -5   9   6       14.36       11.78      1.65 o 
  -4   9   6       13.21       14.16      1.64 o 
  -3   9   6       15.56       16.16      1.60 o 
  -2   9   6       33.41       28.71      1.85 o 
  -1   9   6      110.12      121.48      5.81 o 
   0   9   6       65.51       65.95      4.20 o 
   1   9   6       10.51        8.90      1.40 o 
   2   9   6      195.36      182.26      4.04 o 
   3   9   6       46.14       50.39      2.59 o 
   4   9   6      448.69      412.51     12.96 o 
   5   9   6       26.67       30.51      2.79 o 
   6   9   6      148.12      120.72      7.64 o 
   7   9   6        5.82        7.58      1.97 o 
   8   9   6       11.00        6.95      2.06 o 
  -8  10   6       17.74       18.75      2.72 o 
  -7  10   6       26.73       28.58      3.35 o 
  -6  10   6       13.48       14.65      2.40 o 
  -5  10   6        0.01       -1.35      1.60 o 
  -4  10   6       34.76       27.14      2.01 o 
  -3  10   6       61.91       66.33      3.60 o 
  -2  10   6        6.49        6.32      1.40 o 
  -1  10   6       30.05       33.64      2.64 o 
   0  10   6       25.52       24.74      1.79 o 
   1  10   6      128.71      123.93     10.36 o 
   2  10   6       14.19        9.11      1.54 o 
   3  10   6      245.45      242.09     15.97 o 
   4  10   6       77.66       66.32      2.92 o 
   5  10   6       10.51       11.45      1.75 o 
   6  10   6        5.36        1.12      1.66 o 
   7  10   6       58.90       49.19      3.51 o 
   8  10   6        0.15        0.91      2.63 o 
  -7  11   6       58.33       53.44      8.26 o 
  -6  11   6       12.08       17.17      3.61 o 
  -5  11   6      131.97      114.84      5.69 o 
  -4  11   6       17.41       18.00      2.59 o 
  -3  11   6      263.91      233.73     18.62 o 
  -2  11   6       34.94       34.97      2.68 o 
  -1  11   6      396.31      406.00     21.68 o 
   0  11   6        0.94       -0.61      1.09 o 
   1  11   6       59.93       52.76     11.93 o 
   2  11   6        2.05        2.40      1.38 o 
   3  11   6       18.09       22.75      2.29 o 
   4  11   6        4.50        3.31      1.38 o 
   5  11   6        2.90        3.64      1.50 o 
   6  11   6       28.36       23.99      3.17 o 
   7  11   6        3.78        3.19      1.85 o 
  -6  12   6       14.36       18.41      3.50 o 
  -5  12   6        4.40        6.49      3.34 o 
  -4  12   6       16.13       11.53      2.22 o 
  -3  12   6       18.10       21.43      3.00 o 
  -2  12   6       16.25       12.32      2.30 o 
  -1  12   6       13.97       14.93      1.91 o 
   0  12   6        4.72        2.81      1.27 o 
   1  12   6       21.40       24.68      3.14 o 
   2  12   6       24.44       26.61      2.14 o 
   3  12   6       41.85       50.30      2.77 o 
   4  12   6        0.20        1.48      1.43 o 
   5  12   6       39.79       42.21      2.80 o 
   6  12   6       21.48       20.47      2.76 o 
  -5  13   6        5.46        4.59      2.50 o 
  -4  13   6        1.11       -1.01      2.14 o 
  -3  13   6        0.55        0.13      1.60 o 
  -2  13   6        7.11        3.07      1.78 o 
  -1  13   6        3.52        2.52      1.58 o 
   0  13   6       21.07       21.72      3.29 o 
   1  13   6        0.15       -1.33      2.97 o 
   2  13   6       55.32       55.15      3.00 o 
   3  13   6       25.62       27.76      2.44 o 
   4  13   6       10.01       12.65      2.05 o 
  -3  14   6        1.12       -0.38      3.44 o 
  -2  14   6        2.16       -0.94      1.71 o 
  -1  14   6        9.69        8.14      1.96 o 
   0  14   6        2.67        3.35      2.41 o 
   1  14   6      104.38      126.13     10.03 o 
   2  14   6        3.73        2.96      2.27 o 
 -11   1   7       10.13        8.79      3.26 o 
 -10   1   7       67.94       78.48      5.16 o 
  -9   1   7        0.13       -0.27      1.72 o 
  -8   1   7        8.94       11.46      1.70 o 
  -7   1   7        0.81       -1.19      1.19 o 
  -6   1   7        0.05        0.27      1.12 o 
  -5   1   7        4.70        5.01      1.13 o 
  -4   1   7      482.48      485.63     10.25 o 
  -3   1   7      216.13      194.60      3.29 o 
  -2   1   7      194.36      188.25      2.82 o 
  -1   1   7      371.33      409.55     12.22 o 
   0   1   7        3.75        1.76      0.66 o 
   1   1   7     1538.12     1532.04     26.27 o 
   2   1   7       38.33       37.23      1.18 o 
   3   1   7      239.25      204.14      2.77 o 
   4   1   7      511.87      457.48      9.04 o 
   5   1   7      142.74      129.10      2.73 o 
   6   1   7      131.76      120.67      2.85 o 
   7   1   7        0.00        0.78      1.07 o 
   8   1   7       46.48       47.46      2.69 o 
   9   1   7       11.32       11.24      1.91 o 
  10   1   7        1.19       -0.03      1.54 o 
 -11   2   7        0.00       -3.05      3.84 o 
 -10   2   7      193.56      180.27      8.77 o 
  -9   2   7       76.30       85.14      3.81 o 
  -8   2   7       97.67       85.43      2.98 o 
  -7   2   7        2.66        6.00      1.42 o 
  -6   2   7       32.92       28.13      1.77 o 
  -5   2   7      214.39      229.09      3.46 o 
  -4   2   7      102.33       74.68      2.48 o 
  -3   2   7      292.29      288.45      6.97 o 
  -2   2   7       65.72       69.09      2.61 o 
  -1   2   7      105.76      142.99      4.45 o 
   0   2   7      488.79      477.92      9.13 o 
   1   2   7      435.93      465.40      8.62 o 
   2   2   7      333.23      298.04      4.13 o 
   3   2   7        8.48       11.21      0.88 o 
   4   2   7     1561.57     1481.33     24.17 o 
   5   2   7       28.73       27.16      1.60 o 
   6   2   7      176.99      153.57      4.50 o 
   7   2   7        0.03       -0.10      1.07 o 
   8   2   7        0.73        1.66      1.42 o 
   9   2   7        9.95       12.53      1.90 o 
  10   2   7        2.16        1.69      1.65 o 
 -10   3   7      122.97      131.83      6.45 o 
  -9   3   7       60.98       75.96      3.46 o 
  -8   3   7       99.71      102.64      3.21 o 
  -7   3   7       25.67       33.24      2.35 o 
  -6   3   7        2.74        4.81      1.29 o 
  -5   3   7      223.86      213.30      3.98 o 
  -4   3   7       28.25       19.61      1.41 o 
  -3   3   7       47.50       37.75      1.79 o 
  -2   3   7      572.40      549.08      7.66 o 
  -1   3   7       52.01       46.27      3.47 o 
   0   3   7      265.21      295.41      7.60 o 
   1   3   7      598.45      556.72      7.29 o 
   2   3   7      845.27      851.25     12.73 o 
   3   3   7      187.62      149.38      4.38 o 
   4   3   7     1580.81     1462.87     84.76 o 
   5   3   7       34.46       30.35      1.97 o 
   6   3   7      343.59      310.89     12.98 o 
   7   3   7      168.54      139.58      7.21 o 
   8   3   7      309.32      276.76      9.45 o 
   9   3   7       40.27       36.76      2.70 o 
  10   3   7       41.55       37.08      2.89 o 
 -10   4   7        7.08        3.87      1.84 o 
  -9   4   7        2.94        1.30      1.82 o 
  -8   4   7        1.30        2.05      1.55 o 
  -7   4   7      242.14      230.32      8.26 o 
  -6   4   7       18.84       16.82      1.63 o 
  -5   4   7      283.26      254.27      3.76 o 
  -4   4   7      120.66      104.71      3.07 o 
  -3   4   7     1005.02      920.65     15.89 o 
  -2   4   7       96.72      100.47      2.19 o 
  -1   4   7     1072.49     1075.71     20.70 o 
   0   4   7       65.08       67.67      1.73 o 
   1   4   7      910.61      925.36     30.42 o 
   2   4   7       72.25       85.77      2.55 o 
   3   4   7        0.09       -0.27      0.80 o 
   4   4   7        0.58        3.33      1.11 o 
   5   4   7      176.17      176.14      8.77 o 
   6   4   7       71.17       79.68      6.85 o 
   7   4   7      154.11      154.55     12.13 o 
   8   4   7       45.08       55.64      4.21 o 
   9   4   7      119.54      121.81      7.45 o 
  10   4   7       17.57       22.53      2.44 o 
 -10   5   7       14.26       26.20      2.46 o 
  -9   5   7        0.05       -1.61      1.61 o 
  -8   5   7       69.79       81.67      3.82 o 
  -7   5   7       15.05       19.45      2.09 o 
  -6   5   7       18.71       16.27      1.62 o 
  -5   5   7        0.46        1.64      1.15 o 
  -4   5   7       93.05       94.36      4.62 o 
  -3   5   7      373.04      380.20     14.12 o 
  -2   5   7       90.57       98.54      2.69 o 
  -1   5   7     1749.45     1790.88     31.83 o 
   0   5   7       40.89       52.49      1.99 o 
   1   5   7      546.46      586.27     20.98 o 
   2   5   7       15.53       13.39      1.41 o 
   3   5   7      120.76      114.82      3.56 o 
   4   5   7        0.03        1.23      2.04 o 
   5   5   7      163.37      168.66     17.00 o 
   6   5   7       19.79       22.44      1.93 o 
   7   5   7       95.53       85.67      7.44 o 
   8   5   7        0.51        0.33      1.34 o 
   9   5   7        2.49        1.83      1.54 o 
  10   5   7        2.92        3.62      2.16 o 
 -10   6   7       21.52       17.71      2.67 o 
  -9   6   7        7.53       12.06      1.93 o 
  -8   6   7      106.65      101.53      3.71 o 
  -7   6   7       61.07       55.59      2.47 o 
  -6   6   7      126.70      100.80      4.57 o 
  -5   6   7       23.91       22.66      1.70 o 
  -4   6   7       14.31        9.49      1.22 o 
  -3   6   7      350.39      344.29      7.34 o 
  -2   6   7       12.67       10.13      1.33 o 
  -1   6   7        1.20        2.09      1.02 o 
   0   6   7      412.77      425.34     16.24 o 
   1   6   7        2.13        2.92      0.96 o 
   2   6   7       88.14       92.72      2.88 o 
   3   6   7        5.61        5.36      1.22 o 
   4   6   7      368.92      336.90      6.07 o 
   5   6   7       15.03       15.91      2.03 o 
   6   6   7       73.72       67.68      4.29 o 
   7   6   7        6.99        8.07      1.84 o 
   8   6   7        3.56        2.31      1.57 o 
   9   6   7        5.08        3.99      1.76 o 
  -9   7   7       51.27       43.15      3.98 o 
  -8   7   7       15.88       17.56      2.21 o 
  -7   7   7      111.93       91.80      5.57 o 
  -6   7   7      118.99      116.65      5.60 o 
  -5   7   7       69.92       59.10      2.67 o 
  -4   7   7        0.28        0.62      1.14 o 
  -3   7   7        8.12        7.53      1.30 o 
  -2   7   7        0.41       -0.02      1.00 o 
  -1   7   7        1.50        2.22      1.11 o 
   0   7   7        3.53        2.19      1.02 o 
   1   7   7       56.57       53.32      2.09 o 
   2   7   7        0.01        0.14      0.97 o 
   3   7   7       75.43       67.38      2.68 o 
   4   7   7       30.38       31.46      2.12 o 
   5   7   7       60.97       49.17      3.04 o 
   6   7   7      291.68      278.09     17.02 o 
   7   7   7        2.53       -0.66      1.42 o 
   8   7   7       55.27       55.97      3.66 o 
   9   7   7        0.16       -1.50      1.80 o 
  -9   8   7        5.86        2.93      2.09 o 
  -8   8   7      196.15      231.70     15.15 o 
  -7   8   7       14.01       13.11      2.11 o 
  -6   8   7      172.79      182.41      5.48 o 
  -5   8   7        0.05       -1.59      1.59 o 
  -4   8   7       31.33       37.32      2.90 o 
  -3   8   7       39.30       32.84      1.94 o 
  -2   8   7        0.74        0.88      1.12 o 
  -1   8   7       16.30       16.01      1.49 o 
   0   8   7      314.33      330.27     14.53 o 
   1   8   7        5.60        5.27      1.15 o 
   2   8   7        0.07        1.13      1.15 o 
   3   8   7       22.16       18.20      1.88 o 
   4   8   7       56.91       61.44      4.16 o 
   5   8   7      284.93      243.95      8.83 o 
   6   8   7       13.21       11.85      2.88 o 
   7   8   7      123.42       99.97      4.38 o 
   8   8   7        1.16        1.76      1.76 o 
  -8   9   7       19.99       17.10      2.82 o 
  -7   9   7        1.03       -1.15      1.73 o 
  -6   9   7      123.78      114.32      4.24 o 
  -5   9   7       21.88       21.18      2.00 o 
  -4   9   7      526.16      502.50     21.02 o 
  -3   9   7        0.12       -1.16      1.16 o 
  -2   9   7      810.86      776.78     28.92 o 
  -1   9   7        8.35        7.42      1.81 o 
   0   9   7      318.87      314.93     13.69 o 
   1   9   7       40.47       39.38      2.10 o 
   2   9   7       77.78       93.82      3.21 o 
   3   9   7      131.50      143.18      8.19 o 
   4   9   7       62.15       57.59      6.43 o 
   5   9   7       40.02       41.35      3.29 o 
   6   9   7       51.59       44.22      3.60 o 
   7   9   7       93.54       90.76      4.50 o 
   8   9   7        0.67        1.42      1.91 o 
  -7  10   7       12.04       12.99      2.49 o 
  -6  10   7       36.56       31.06      3.89 o 
  -5  10   7       48.25       48.08      3.01 o 
  -4  10   7        1.32        0.29      1.42 o 
  -3  10   7       17.52       23.82      1.94 o 
  -2  10   7       49.04       51.10      2.96 o 
  -1  10   7       63.89       71.90      3.09 o 
   0  10   7      100.26      107.60      4.38 o 
   1  10   7      110.48      119.02      7.90 o 
   2  10   7       83.15       79.24      3.12 o 
   3  10   7        4.56        5.43      1.68 o 
   4  10   7        7.36        5.66      1.56 o 
   5  10   7       20.65       16.10      2.39 o 
   6  10   7        0.02       -1.43      1.43 o 
   7  10   7        2.15        2.09      2.23 o 
  -6  11   7       12.95        8.80      2.31 o 
  -5  11   7      145.54      155.00     12.95 o 
  -4  11   7       82.62       74.09      5.56 o 
  -3  11   7        3.87        6.49      1.59 o 
  -2  11   7       37.62       37.94      2.25 o 
  -1  11   7       23.92       28.29      2.22 o 
   0  11   7       39.01       41.46      2.54 o 
   1  11   7       11.07       12.19      1.85 o 
   2  11   7        1.12        1.19      1.26 o 
   3  11   7        0.72        1.06      1.36 o 
   4  11   7        9.17       12.67      1.86 o 
   5  11   7        5.57        3.43      2.03 o 
   6  11   7        4.91        2.25      1.81 o 
  -5  12   7       51.32       45.03      3.23 o 
  -4  12   7       17.09       18.59      2.43 o 
  -3  12   7       43.32       43.14      3.29 o 
  -2  12   7        7.31        8.64      2.49 o 
  -1  12   7       48.40       53.20      3.23 o 
   0  12   7        1.00        3.04      1.29 o 
   1  12   7        3.83        3.82      1.57 o 
   2  12   7        0.04        0.78      1.38 o 
   3  12   7        4.19        3.92      1.66 o 
   4  12   7        9.37        7.44      1.80 o 
   5  12   7       17.21       20.97      2.78 o 
  -4  13   7       18.77       20.07      5.15 o 
  -3  13   7       14.95       12.18      3.30 o 
  -2  13   7       31.85       39.11      2.86 o 
  -1  13   7       11.55       10.47      2.04 o 
   0  13   7       45.39       59.85      6.79 o 
   1  13   7       27.74       32.45      2.55 o 
   2  13   7       17.20       21.29      2.31 o 
   3  13   7        4.74        8.17      2.08 o 
 -10   0   8       68.10       62.80      5.08 o 
  -9   0   8        9.05        0.46      2.53 o 
  -8   0   8      558.69      566.29     10.97 o 
  -7   0   8       23.32        8.83      2.68 o 
  -6   0   8     1532.77     1474.61     15.51 o 
  -5   0   8       41.05       26.61      4.66 o 
  -4   0   8     2485.50     2453.66    112.02 o 
  -3   0   8     1163.63     1107.14     45.33 o 
  -2   0   8      568.89      573.09     18.24 o 
  -1   0   8       61.81       63.15      3.74 o 
   0   0   8      806.68      802.67     18.25 o 
   1   0   8       36.89       40.76      6.40 o 
   2   0   8       98.96       95.63      2.92 o 
   3   0   8      342.73      333.56     11.22 o 
   4   0   8        0.03        1.69      1.23 o 
   5   0   8     1124.81      831.93    193.19 o 
   6   0   8       92.82       87.76      5.28 o 
   7   0   8       60.56       73.94      5.28 o 
   8   0   8       34.83       19.50     12.55 o 
   9   0   8       50.15       61.94      5.50 o 
  10   0   8        2.02       -0.58      2.61 o 
 -10   1   8       21.20       21.50      2.72 o 
  -9   1   8        2.00        1.23      1.81 o 
  -8   1   8       41.64       48.62      2.99 o 
  -7   1   8        0.98        1.03      1.51 o 
  -6   1   8        0.24        1.40      1.58 o 
  -5   1   8       37.75       33.29      2.11 o 
  -4   1   8        2.27        4.51      1.18 o 
  -3   1   8      127.21      137.93      2.61 o 
  -2   1   8       45.54       46.17      1.79 o 
  -1   1   8       98.55      101.28      2.28 o 
   0   1   8      122.80      141.58      2.70 o 
   1   1   8       81.45       60.64      9.52 o 
   2   1   8        5.33       13.28      0.91 o 
   3   1   8      202.37      178.64      4.52 o 
   4   1   8        5.06        8.65      1.10 o 
   5   1   8      206.61      187.23      3.43 o 
   6   1   8        9.31        9.68      1.32 o 
   7   1   8      151.79      136.72      4.92 o 
   8   1   8       11.69       13.58      1.84 o 
   9   1   8       34.43       27.31      2.47 o 
  10   1   8       17.30       18.19      2.83 o 
 -10   2   8       32.73       21.47      2.76 o 
  -9   2   8      105.19       92.82      3.89 o 
  -8   2   8       67.82       70.11      2.87 o 
  -7   2   8        1.30        0.34      1.51 o 
  -6   2   8      152.83      149.91      3.47 o 
  -5   2   8        0.01        2.00      1.24 o 
  -4   2   8      401.37      383.92      9.72 o 
  -3   2   8      325.89      317.35      6.18 o 
  -2   2   8        0.03       -0.78      0.78 o 
  -1   2   8      857.15      929.85     18.79 o 
   0   2   8      211.33      215.46      6.60 o 
   1   2   8      895.97      879.37     16.17 o 
   2   2   8       85.57       77.33      2.27 o 
   3   2   8      279.06      247.10      4.46 o 
   4   2   8       10.24       11.66      1.23 o 
   5   2   8        0.42        0.58      1.06 o 
   6   2   8       24.47       27.04      1.97 o 
   7   2   8        4.71        5.30      1.92 o 
   8   2   8      117.12      136.25      4.13 o 
   9   2   8       25.86       30.32      2.52 o 
  10   2   8       98.46      112.76      4.29 o 
 -10   3   8        4.13        1.01      2.52 o 
  -9   3   8       12.44        8.58      2.25 o 
  -8   3   8       42.07       36.44      2.31 o 
  -7   3   8       15.24       15.97      1.79 o 
  -6   3   8       37.91       42.71      2.16 o 
  -5   3   8        3.63        4.62      1.22 o 
  -4   3   8        5.79        5.11      1.15 o 
  -3   3   8      345.77      328.10      3.88 o 
  -2   3   8      507.83      528.25     13.67 o 
  -1   3   8       54.72       54.32      1.83 o 
   0   3   8      370.17      387.33     11.87 o 
   1   3   8       49.50       52.31      1.65 o 
   2   3   8       86.53       84.13      2.52 o 
   3   3   8       74.05       74.93      2.56 o 
   4   3   8       77.72       64.77      3.14 o 
   5   3   8        4.98        3.74      1.19 o 
   6   3   8       16.29       12.72      1.61 o 
   7   3   8        3.45        2.94      1.57 o 
   8   3   8        1.93        1.23      1.44 o 
   9   3   8        8.94       12.37      3.14 o 
 -10   4   8       51.76       60.44      3.50 o 
  -9   4   8       66.42       65.19      3.09 o 
  -8   4   8       17.93       18.81      2.04 o 
  -7   4   8       14.77       11.16      1.68 o 
  -6   4   8       72.16       68.94      2.60 o 
  -5   4   8       41.35       32.90      2.13 o 
  -4   4   8      228.31      188.73      6.02 o 
  -3   4   8       21.01       15.01      2.48 o 
  -2   4   8       20.90       14.42      1.26 o 
  -1   4   8      324.77      309.59      7.03 o 
   0   4   8        3.18        7.43      0.95 o 
   1   4   8      314.41      337.49     10.21 o 
   2   4   8       12.55       11.94      1.43 o 
   3   4   8       44.86       46.67      2.18 o 
   4   4   8       20.97       17.50      1.91 o 
   5   4   8       23.63       26.88      2.03 o 
   6   4   8        0.54        0.30      1.06 o 
   7   4   8        8.73        7.85      1.57 o 
   8   4   8       27.33       38.44      2.88 o 
   9   4   8        0.54        0.43      1.40 o 
  -9   5   8       50.94       46.56      2.85 o 
  -8   5   8       16.76        9.11      1.85 o 
  -7   5   8      306.95      302.23     10.70 o 
  -6   5   8      238.93      213.93      6.76 o 
  -5   5   8      212.53      211.67      4.50 o 
  -4   5   8       30.93       27.25      1.73 o 
  -3   5   8       63.56       62.79      2.37 o 
  -2   5   8      180.59      190.35      3.92 o 
  -1   5   8      378.52      386.45      7.42 o 
   0   5   8       56.67       61.22      5.21 o 
   1   5   8       15.49       13.53      1.31 o 
   2   5   8       16.99       17.20      1.59 o 
   3   5   8       78.75       79.77      4.98 o 
   4   5   8       20.99       20.91      2.24 o 
   5   5   8       86.80       72.20      3.47 o 
   6   5   8      148.68      137.44      7.56 o 
   7   5   8       21.90       14.61      2.21 o 
   8   5   8       47.66       50.26      4.48 o 
   9   5   8        1.55        0.60      1.55 o 
  -9   6   8        8.66        7.35      2.05 o 
  -8   6   8       52.91       55.03      2.97 o 
  -7   6   8      105.52      116.49      7.81 o 
  -6   6   8      229.93      214.99     10.21 o 
  -5   6   8      185.54      198.12      5.33 o 
  -4   6   8      543.19      535.68     10.71 o 
  -3   6   8       35.49       36.86      2.08 o 
  -2   6   8      256.53      246.04      4.78 o 
  -1   6   8       16.72       15.49      1.43 o 
   0   6   8      339.60      349.03     16.63 o 
   1   6   8       12.11       12.50      1.31 o 
   2   6   8      126.29      133.94      4.32 o 
   3   6   8       11.68       11.56      1.54 o 
   4   6   8       28.59       29.52      2.49 o 
   5   6   8       39.09       44.19      4.22 o 
   6   6   8       50.57       41.49      4.05 o 
   7   6   8       30.46       32.68      3.01 o 
   8   6   8       16.19       15.86      3.86 o 
   9   6   8        9.02       11.50      3.67 o 
  -9   7   8        3.98        3.85      1.92 o 
  -8   7   8       14.56       21.99      2.21 o 
  -7   7   8       33.89       40.88      2.76 o 
  -6   7   8        1.20       -1.35      1.35 o 
  -5   7   8       16.81       20.72      1.96 o 
  -4   7   8        8.71        4.23      1.38 o 
  -3   7   8       70.41       51.09      2.39 o 
  -2   7   8        2.46        2.72      1.22 o 
  -1   7   8       25.38       21.10      1.62 o 
   0   7   8        8.25        8.78      1.33 o 
   1   7   8      396.69      415.87     16.13 o 
   2   7   8      135.01      126.43      4.39 o 
   3   7   8      278.67      285.07      5.18 o 
   4   7   8        2.97        5.08      1.68 o 
   5   7   8      190.53      165.23      5.27 o 
   6   7   8        4.10        2.55      1.77 o 
   7   7   8       30.16       21.64      4.01 o 
   8   7   8        0.82        0.20      1.72 o 
  -8   8   8       11.26       11.12      2.17 o 
  -7   8   8       10.35       11.91      2.06 o 
  -6   8   8        8.02        9.50      1.86 o 
  -5   8   8       43.33       44.66      3.21 o 
  -4   8   8        8.31        7.51      1.57 o 
  -3   8   8        9.88        5.05      1.45 o 
  -2   8   8       44.35       39.56      2.87 o 
  -1   8   8        8.64        6.40      1.36 o 
   0   8   8       17.89       19.66      1.67 o 
   1   8   8        2.30        1.40      1.34 o 
   2   8   8       65.82       67.67      4.43 o 
   3   8   8        3.54        6.28      1.57 o 
   4   8   8       93.31       81.57     11.06 o 
   5   8   8       60.72       63.70      4.33 o 
   6   8   8       32.38       26.40      2.81 o 
   7   8   8        0.01       -1.17      1.52 o 
  -7   9   8        0.19       -1.67      1.67 o 
  -6   9   8       53.11       54.18      2.87 o 
  -5   9   8        0.15       -1.42      1.42 o 
  -4   9   8      102.89      109.49      5.03 o 
  -3   9   8        4.98       -1.12      1.29 o 
  -2   9   8      243.63      250.49     11.58 o 
  -1   9   8       27.89       21.63      1.85 o 
   0   9   8      262.29      280.69      8.05 o 
   1   9   8       91.45       85.85      5.73 o 
   2   9   8      107.44      108.50      3.60 o 
   3   9   8        2.98        0.70      1.37 o 
   4   9   8       34.72       31.80      2.28 o 
   5   9   8        0.02       -1.47      1.47 o 
   6   9   8        0.38       -0.51      1.64 o 
   7   9   8        6.85        7.90      2.11 o 
  -7  10   8        4.48        4.10      3.97 o 
  -6  10   8        0.00       -1.55      1.55 o 
  -5  10   8       11.17       10.60      1.94 o 
  -4  10   8       36.33       41.82      2.51 o 
  -3  10   8       27.19       30.05      2.85 o 
  -2  10   8        0.23       -0.86      1.19 o 
  -1  10   8       14.65       15.26      2.15 o 
   0  10   8        0.32        0.04      1.13 o 
   1  10   8        2.48        1.85      1.34 o 
   2  10   8      109.25      114.16      3.76 o 
   3  10   8        1.31       -0.58      1.26 o 
   4  10   8       27.93       27.31      2.37 o 
   5  10   8       16.43       17.23      4.03 o 
   6  10   8        0.91       -0.30      1.67 o 
  -5  11   8      107.55      116.34      8.66 o 
  -4  11   8       18.32       18.45      2.04 o 
  -3  11   8       75.03       75.88      5.62 o 
  -2  11   8        0.74       -0.19      1.30 o 
  -1  11   8        1.01        2.35      1.24 o 
   0  11   8        0.25       -0.20      1.35 o 
   1  11   8       11.00       12.20      1.85 o 
   2  11   8       34.53       31.57      2.94 o 
   3  11   8       13.86       14.67      1.98 o 
   4  11   8       10.13       11.76      1.95 o 
   5  11   8        8.93       10.05      2.19 o 
  -4  12   8        0.57       -0.89      1.91 o 
  -3  12   8        0.19       -1.62      1.62 o 
  -2  12   8       10.56        9.01      1.69 o 
  -1  12   8        0.40        1.69      1.55 o 
   0  12   8       83.94       88.37      6.11 o 
   1  12   8        2.89        0.66      1.56 o 
   2  12   8      178.80      193.44      6.67 o 
   3  12   8        1.29        2.70      1.68 o 
   4  12   8       93.56      105.70      4.42 o 
  -1  13   8       55.48       55.47      3.34 o 
   0  13   8       22.92       29.87      3.84 o 
   1  13   8        7.54       10.00      1.99 o 
  -9   1   9        0.02       -1.77      1.77 o 
  -8   1   9        9.96       14.82      2.79 o 
  -7   1   9       26.94       23.94      2.34 o 
  -6   1   9        8.48        0.37      1.82 o 
  -5   1   9        9.99       10.96      1.84 o 
  -4   1   9       53.56       62.67      3.60 o 
  -3   1   9       77.49       89.30      2.34 o 
  -2   1   9       19.66       12.24      1.19 o 
  -1   1   9       15.60       15.93      1.23 o 
   0   1   9      357.22      366.81     10.20 o 
   1   1   9      173.05      146.55     12.55 o 
   2   1   9      259.66      220.25      6.82 o 
   3   1   9      332.47      285.22      9.92 o 
   4   1   9       17.10       13.44      1.25 o 
   5   1   9      415.57      361.55     10.97 o 
   6   1   9       92.78       93.60      3.15 o 
   7   1   9      132.92      120.22      3.76 o 
   8   1   9        0.06       -0.51      1.25 o 
   9   1   9       15.32        9.49      2.36 o 
  -9   2   9        0.16       -1.48      2.00 o 
  -8   2   9       32.35       31.20      2.75 o 
  -7   2   9       58.19       49.15      2.93 o 
  -6   2   9       18.05       20.76      2.18 o 
  -5   2   9      239.48      211.34      3.62 o 
  -4   2   9       28.24       24.11      1.88 o 
  -3   2   9       23.53       24.46      1.57 o 
  -2   2   9        3.42        4.95      1.09 o 
  -1   2   9      364.93      345.86     14.63 o 
   0   2   9      197.80      209.69      6.40 o 
   1   2   9      313.43      325.25     11.19 o 
   2   2   9        4.61        9.41      1.82 o 
   3   2   9       45.62       39.41      1.97 o 
   4   2   9       92.98       93.97      4.58 o 
   5   2   9        5.83        9.59      1.42 o 
   6   2   9       10.54        9.60      1.59 o 
   7   2   9       62.16       70.56      3.14 o 
   8   2   9        1.90        2.46      1.42 o 
   9   2   9       12.10       16.55      2.13 o 
  -9   3   9       64.50       77.24      3.97 o 
  -8   3   9        8.61        0.18      1.83 o 
  -7   3   9       60.12       64.13      2.80 o 
  -6   3   9      125.11      108.49      3.04 o 
  -5   3   9        3.65        0.09      1.36 o 
  -4   3   9       54.64       50.64      2.12 o 
  -3   3   9        0.01       -0.38      0.99 o 
  -2   3   9      606.88      618.47     13.88 o 
  -1   3   9      397.91      449.72     12.65 o 
   0   3   9      501.01      533.98     15.98 o 
   1   3   9      105.75      135.69      4.07 o 
   2   3   9      617.47      604.14     16.62 o 
   3   3   9      149.24      160.57     11.06 o 
   4   3   9      305.01      261.99     16.89 o 
   5   3   9       98.57       83.91      9.04 o 
   6   3   9       74.34       73.87      3.76 o 
   7   3   9       16.71       19.00      2.04 o 
   8   3   9       35.63       30.36      2.43 o 
   9   3   9        6.20       13.40      2.06 o 
  -9   4   9       42.31       47.62      3.02 o 
  -8   4   9       58.32       45.65      2.64 o 
  -7   4   9      136.01      127.51      3.72 o 
  -6   4   9      175.31      154.29      4.70 o 
  -5   4   9      105.38       98.49      3.07 o 
  -4   4   9      272.92      243.28      4.69 o 
  -3   4   9       49.88       50.18      2.34 o 
  -2   4   9       90.09       95.76      3.18 o 
  -1   4   9       12.14       11.92      1.19 o 
   0   4   9        7.74       12.11      1.43 o 
   1   4   9        7.09        7.44      1.40 o 
   2   4   9      286.78      291.40     14.66 o 
   3   4   9       18.76       15.61      2.74 o 
   4   4   9      113.60      104.05     10.15 o 
   5   4   9        9.62        8.26      1.76 o 
   6   4   9      128.34      119.75      4.53 o 
   7   4   9        6.77        4.60      1.82 o 
   8   4   9       39.41       34.53      3.34 o 
   9   4   9        0.04       -1.03      2.20 o 
  -9   5   9        0.33        0.87      1.82 o 
  -8   5   9        5.82        7.01      1.91 o 
  -7   5   9        1.21        5.39      1.76 o 
  -6   5   9       66.49       54.89      3.00 o 
  -5   5   9       13.30       25.20      1.84 o 
  -4   5   9       59.99       48.52      2.34 o 
  -3   5   9        0.05       -0.97      0.97 o 
  -2   5   9      137.55      130.67      3.26 o 
  -1   5   9        4.34        4.70      1.27 o 
   0   5   9       78.83       76.88      4.25 o 
   1   5   9        0.14        0.27      1.11 o 
   2   5   9       28.73       33.52      2.61 o 
   3   5   9        5.49        6.69      1.61 o 
   4   5   9       61.59       55.12      5.85 o 
   5   5   9       53.32       53.69      7.61 o 
   6   5   9        6.50        6.35      1.83 o 
   7   5   9       45.83       51.66      3.91 o 
   8   5   9        1.63        1.57      1.68 o 
  -8   6   9       15.87       16.23      2.14 o 
  -7   6   9       54.94       63.21      2.87 o 
  -6   6   9      107.31      115.36      4.53 o 
  -5   6   9        5.79        1.83      1.37 o 
  -4   6   9      144.00      147.93      4.03 o 
  -3   6   9       19.17       12.12      1.61 o 
  -2   6   9        0.64        0.49      1.18 o 
  -1   6   9       54.34       49.16      2.22 o 
   0   6   9        7.12       10.39      1.42 o 
   1   6   9       32.99       27.97      2.12 o 
   2   6   9       70.59       78.01      3.00 o 
   3   6   9        0.94       -0.88      1.63 o 
   4   6   9        1.09       -0.07      1.41 o 
   5   6   9        1.02        2.11      1.70 o 
   6   6   9       24.80       23.33      3.61 o 
   7   6   9       10.85       10.34      2.32 o 
   8   6   9       32.86       25.62      2.97 o 
  -8   7   9        5.17        3.26      1.79 o 
  -7   7   9        0.11       -1.70      1.72 o 
  -6   7   9       10.50        4.91      1.74 o 
  -5   7   9        2.96        1.83      1.57 o 
  -4   7   9        0.08       -0.61      1.25 o 
  -3   7   9      152.40      149.37      5.98 o 
  -2   7   9       25.40       15.77      1.69 o 
  -1   7   9      210.75      206.51      8.74 o 
   0   7   9        6.20        4.25      1.50 o 
   1   7   9      354.07      363.17     13.11 o 
   2   7   9        0.65       -0.31      1.22 o 
   3   7   9      164.55      165.02      5.68 o 
   4   7   9        7.24        5.85      1.84 o 
   5   7   9      165.13      155.10     11.78 o 
   6   7   9       89.51       84.09      8.98 o 
   7   7   9       32.64       31.15      3.81 o 
  -7   8   9       44.35       51.84      2.96 o 
  -6   8   9       17.29       13.73      2.05 o 
  -5   8   9       34.13       32.19      2.43 o 
  -4   8   9       17.07        7.78      1.70 o 
  -3   8   9      102.20      107.74      4.25 o 
  -2   8   9        1.11        1.78      1.78 o 
  -1   8   9      180.24      205.87     10.32 o 
   0   8   9        5.87        9.66      1.51 o 
   1   8   9      101.76      111.98      3.71 o 
   2   8   9       32.66       32.63      2.29 o 
   3   8   9       13.96       13.33      1.82 o 
   4   8   9       12.08       14.19      2.26 o 
   5   8   9       31.72       26.49      3.61 o 
   6   8   9       35.81       29.29      2.95 o 
   7   8   9        1.75       -1.07      1.65 o 
  -6   9   9       39.22       37.85      2.69 o 
  -5   9   9       74.16       67.26      4.63 o 
  -4   9   9      172.24      173.32      7.08 o 
  -3   9   9       78.11       77.58      2.98 o 
  -2   9   9       76.00       79.32      3.83 o 
  -1   9   9       47.04       55.45      2.52 o 
   0   9   9       35.77       38.00      3.24 o 
   1   9   9        0.01       -0.12      1.30 o 
   2   9   9       47.59       50.22      2.74 o 
   3   9   9       18.28       15.49      1.95 o 
   4   9   9        2.14       -0.01      1.42 o 
   5   9   9        4.90        4.18      1.84 o 
   6   9   9       14.48       16.83      3.54 o 
  -6  10   9       18.33       23.55      4.42 o 
  -5  10   9        5.98        5.89      1.79 o 
  -4  10   9       82.56       99.75      3.77 o 
  -3  10   9        5.30        1.65      1.47 o 
  -2  10   9       26.07       33.34      2.23 o 
  -1  10   9        7.16        5.26      1.39 o 
   0  10   9       24.32       25.80      2.25 o 
   1  10   9        0.00       -0.25      1.23 o 
   2  10   9        1.94        4.99      1.59 o 
   3  10   9        6.70        5.43      1.66 o 
   4  10   9       60.14       67.37      8.89 o 
   5  10   9        8.12        8.62      2.11 o 
  -4  11   9        2.99        3.82      1.71 o 
  -3  11   9       29.09       29.02      2.31 o 
  -2  11   9       44.58       49.30      4.93 o 
  -1  11   9       21.53       26.38      2.10 o 
   0  11   9        5.69        5.47      1.65 o 
   1  11   9       13.79       17.59      2.05 o 
   2  11   9        7.23        8.70      1.81 o 
   3  11   9        0.99       -1.33      1.33 o 
   4  11   9       15.18       19.85      2.77 o 
  -2  12   9        0.62        1.53      1.87 o 
  -1  12   9        0.14       -1.63      1.63 o 
   0  12   9        7.13        7.92      1.93 o 
   1  12   9        3.00        5.44      1.79 o 
   2  12   9       31.17       32.58      3.37 o 
  -9   0  10      177.99      160.23     11.87 o 
  -8   0  10       12.25       17.70      3.62 o 
  -7   0  10      311.17      294.13     15.38 o 
  -6   0  10       35.25       26.40      3.41 o 
  -5   0  10       64.75       60.10      4.19 o 
  -4   0  10        2.33       -0.33      1.79 o 
  -3   0  10       50.36       51.03      3.68 o 
  -2   0  10       24.34       33.97      3.02 o 
  -1   0  10      104.94      115.12      5.70 o 
   0   0  10       14.06       10.64      1.95 o 
   1   0  10      126.88      140.28      8.30 o 
   2   0  10        0.50        0.77      1.19 o 
   3   0  10      112.84       96.10      3.49 o 
   4   0  10        3.18        1.79      1.41 o 
   5   0  10      154.56      136.63      6.35 o 
   6   0  10        0.66       -0.96      2.16 o 
   7   0  10        0.07        0.37      2.32 o 
   8   0  10        2.22        1.53      2.56 o 
  -9   1  10        0.07       -2.04      2.57 o 
  -8   1  10       14.86       18.05      3.24 o 
  -7   1  10       10.07       10.35      2.21 o 
  -6   1  10       12.28       19.55      2.36 o 
  -5   1  10       73.08       75.40      3.14 o 
  -4   1  10        0.54        1.33      1.51 o 
  -3   1  10      172.84      191.26      4.56 o 
  -2   1  10       69.28       81.80      2.79 o 
  -1   1  10        8.16       15.50      1.27 o 
   0   1  10       30.67       38.66      1.95 o 
   1   1  10       56.30       62.03      2.72 o 
   2   1  10        4.32        4.08      1.00 o 
   3   1  10       54.16       48.91      2.82 o 
   4   1  10        0.98       -0.81      0.90 o 
   5   1  10      136.65      133.66     11.73 o 
   6   1  10        0.11        0.55      1.25 o 
   7   1  10       36.31       35.47      2.50 o 
   8   1  10       10.52       12.65      2.35 o 
  -9   2  10        7.33        9.30      2.95 o 
  -8   2  10        5.99        2.44      2.03 o 
  -7   2  10       53.71       70.52      7.12 o 
  -6   2  10      226.97      203.29      7.53 o 
  -5   2  10        5.66       11.51      1.85 o 
  -4   2  10      272.91      262.11      6.21 o 
  -3   2  10      197.30      205.17      5.49 o 
  -2   2  10      292.41      307.56      5.33 o 
  -1   2  10       26.94       34.37      1.72 o 
   0   2  10      193.29      195.76      4.84 o 
   1   2  10        2.65        1.89      0.99 o 
   2   2  10       28.35       30.05      1.93 o 
   3   2  10       28.72       29.82      2.52 o 
   4   2  10       43.17       41.84      4.48 o 
   5   2  10        3.45        3.55      1.78 o 
   6   2  10      124.88      113.99      8.61 o 
   7   2  10       64.55       80.91      3.76 o 
   8   2  10       37.19       38.22      4.00 o 
  -8   3  10       21.90       29.37      2.87 o 
  -7   3  10        6.98        3.65      2.08 o 
  -6   3  10       26.52       39.88      2.74 o 
  -5   3  10      130.35      120.18      3.40 o 
  -4   3  10        0.84       -0.02      1.23 o 
  -3   3  10      242.21      223.96      6.21 o 
  -2   3  10        5.11        2.12      0.75 o 
  -1   3  10        8.19        6.36      1.09 o 
   0   3  10        5.28        5.80      1.07 o 
   1   3  10       10.55        8.90      1.47 o 
   2   3  10       28.66       30.99      2.54 o 
   3   3  10       90.95       88.93      5.32 o 
   4   3  10        1.01        0.32      1.92 o 
   5   3  10        7.01        5.46      2.55 o 
   6   3  10        0.98        0.57      1.56 o 
   7   3  10       17.11       15.40      3.50 o 
   8   3  10        1.78       -1.41      1.50 o 
  -8   4  10        3.28        2.22      1.98 o 
  -7   4  10       17.97       18.54      2.01 o 
  -6   4  10      122.97      127.57      5.44 o 
  -5   4  10       40.53       35.63      2.14 o 
  -4   4  10      114.15      129.91      3.16 o 
  -3   4  10      110.72       99.99      3.11 o 
  -2   4  10       78.38      103.88      2.61 o 
  -1   4  10        0.59       -0.03      1.13 o 
   0   4  10      199.23      230.16      6.99 o 
   1   4  10        3.42        5.44      1.36 o 
   2   4  10       33.54       42.15      2.78 o 
   3   4  10       20.35       27.07      3.69 o 
   4   4  10        5.80        4.94      1.60 o 
   5   4  10       22.23       25.50      3.64 o 
   6   4  10       30.60       30.75      2.85 o 
   7   4  10       60.27       58.90      5.78 o 
   8   4  10        0.04        0.49      1.65 o 
  -8   5  10       51.23       46.81      2.85 o 
  -7   5  10        4.74        6.47      1.80 o 
  -6   5  10      131.39      142.40      7.47 o 
  -5   5  10        0.42        0.55      1.26 o 
  -4   5  10        6.24        0.63      1.14 o 
  -3   5  10       17.12       22.29      1.89 o 
  -2   5  10       24.54       16.50      1.80 o 
  -1   5  10       23.10       16.90      1.65 o 
   0   5  10      138.21      120.18      4.23 o 
   1   5  10        3.14        3.25      1.48 o 
   2   5  10      130.17      121.50      6.59 o 
   3   5  10      110.79      109.85     14.57 o 
   4   5  10       87.93       79.71      9.09 o 
   5   5  10        4.53        3.34      1.75 o 
   6   5  10       30.93       23.63      2.61 o 
   7   5  10        0.56        0.60      1.63 o 
  -7   6  10       26.83       28.02      2.30 o 
  -6   6  10        0.01        0.38      1.70 o 
  -5   6  10      137.30      133.72      5.47 o 
  -4   6  10        3.84       -1.10      1.39 o 
  -3   6  10       39.02       41.30      2.45 o 
  -2   6  10       30.40       28.04      2.05 o 
  -1   6  10       22.40       20.02      1.87 o 
   0   6  10       12.51       14.58      1.87 o 
   1   6  10        3.23        5.10      1.60 o 
   2   6  10        1.50        2.19      1.39 o 
   3   6  10        0.62       -0.98      1.41 o 
   4   6  10       13.67        9.21      2.08 o 
   5   6  10       28.03       19.92      2.41 o 
   6   6  10        5.61        5.04      2.07 o 
   7   6  10        0.13       -0.41      1.64 o 
  -7   7  10       34.72       30.86      2.69 o 
  -6   7  10        2.86        4.35      1.91 o 
  -5   7  10       42.84       42.66      3.06 o 
  -4   7  10        5.32        1.06      1.51 o 
  -3   7  10      303.22      310.64      8.80 o 
  -2   7  10       73.70       67.02      2.75 o 
  -1   7  10       65.03       83.71      2.95 o 
   0   7  10      119.82      136.70     10.02 o 
   1   7  10      154.46      171.42      6.13 o 
   2   7  10       54.16       58.15      5.05 o 
   3   7  10        5.62        4.26      1.71 o 
   4   7  10        0.02       -1.18      1.40 o 
   5   7  10        4.13        4.23      1.98 o 
   6   7  10        4.68        6.48      2.04 o 
  -6   8  10       34.65       30.26      2.57 o 
  -5   8  10       11.50       12.42      2.02 o 
  -4   8  10       14.40       15.79      1.99 o 
  -3   8  10        1.11        4.45      1.60 o 
  -2   8  10        6.69        3.34      1.55 o 
  -1   8  10        2.43        1.54      1.38 o 
   0   8  10        0.54       -0.42      1.46 o 
   1   8  10        6.17        6.70      1.62 o 
   2   8  10        0.98        0.41      1.41 o 
   3   8  10       41.93       43.48      3.31 o 
   4   8  10        4.02        3.34      1.82 o 
   5   8  10       69.90       69.99      4.06 o 
  -5   9  10       51.90       43.57      2.87 o 
  -4   9  10        8.54       12.86      1.99 o 
  -3   9  10       44.21       44.37      2.50 o 
  -2   9  10        0.02       -0.35      1.42 o 
  -1   9  10       11.66       10.43      1.63 o 
   0   9  10        3.80        5.66      1.74 o 
   1   9  10       25.28       31.04      2.41 o 
   2   9  10        0.25       -1.26      1.26 o 
   3   9  10       13.51       14.38      2.32 o 
   4   9  10        5.67        3.14      1.89 o 
   5   9  10       41.24       49.91      5.10 o 
  -4  10  10       29.29       33.73      2.52 o 
  -3  10  10        3.36        4.67      1.59 o 
  -2  10  10        1.61        1.35      1.54 o 
  -1  10  10       13.60       12.28      1.94 o 
   0  10  10        0.03        0.29      1.51 o 
   1  10  10       48.37       52.06      2.99 o 
   2  10  10        2.65        1.76      1.57 o 
   3  10  10       82.74       86.12     11.20 o 
  -2  11  10       31.61       24.26      2.21 o 
  -1  11  10        1.47       -1.42      1.54 o 
   0  11  10       66.99       71.10      7.67 o 
   1  11  10        0.00       -1.05      1.52 o 
   2  11  10       33.39       41.12      3.83 o 
  -8   1  11        4.11        3.48      2.29 o 
  -7   1  11        0.52        1.88      1.91 o 
  -6   1  11        8.82        9.68      2.13 o 
  -5   1  11       14.49        6.82      1.84 o 
  -4   1  11       85.12       76.93      3.20 o 
  -3   1  11       16.67       13.49      1.79 o 
  -2   1  11       32.67       31.45      2.15 o 
  -1   1  11      107.21      110.17      3.14 o 
   0   1  11      179.07      208.06      6.82 o 
   1   1  11      212.34      222.41     15.40 o 
   2   1  11      163.68      152.95     31.97 o 
   3   1  11       32.81       27.79      2.44 o 
   4   1  11       97.31       91.91      4.88 o 
   5   1  11        0.15       -1.34      1.34 o 
   6   1  11      162.14      141.42     17.70 o 
   7   1  11        0.02       -1.08      2.26 o 
  -8   2  11        0.84        0.97      2.47 o 
  -7   2  11       35.38       25.38      2.65 o 
  -6   2  11        4.45        0.71      1.86 o 
  -5   2  11      205.50      188.84      7.07 o 
  -4   2  11        0.63        1.56      1.58 o 
  -3   2  11       83.55       87.62      3.11 o 
  -2   2  11        3.77        4.41      1.43 o 
  -1   2  11       26.29       31.57      2.04 o 
   0   2  11        0.00       -0.87      0.87 o 
   1   2  11        0.09        0.27      1.02 o 
   2   2  11        7.90        9.07      2.78 o 
   3   2  11        4.82        3.90      1.63 o 
   4   2  11       88.27       81.02      9.44 o 
   5   2  11       24.54       25.54      6.28 o 
   6   2  11       36.67       40.46      7.09 o 
   7   2  11        1.67        1.18      1.74 o 
  -7   3  11       77.01       67.26      4.62 o 
  -6   3  11       29.86       31.57      2.65 o 
  -5   3  11      117.48      126.05      3.98 o 
  -4   3  11       38.15       44.89      3.16 o 
  -3   3  11       44.05       56.59      2.67 o 
  -2   3  11       11.05       14.44      3.53 o 
  -1   3  11       50.02       62.46      2.59 o 
   0   3  11       16.96       13.99      1.74 o 
   1   3  11       74.81       84.46      5.97 o 
   2   3  11        1.47       -0.33      1.29 o 
   3   3  11        4.43        2.14      1.56 o 
   4   3  11        0.10       -0.43      1.32 o 
   5   3  11        4.79        7.02      1.84 o 
   6   3  11        8.06        6.87      2.00 o 
   7   3  11        4.58        6.51      1.90 o 
  -7   4  11        0.05       -0.08      2.01 o 
  -6   4  11       22.26       19.56      2.39 o 
  -5   4  11        2.15        2.31      1.82 o 
  -4   4  11       10.52       11.18      1.58 o 
  -3   4  11       17.77       10.21      1.70 o 
  -2   4  11      238.70      243.07      6.14 o 
  -1   4  11       85.84       83.85      5.51 o 
   0   4  11       91.32       98.16      3.35 o 
   1   4  11       61.40       64.05      5.27 o 
   2   4  11       95.47      100.73      8.19 o 
   3   4  11       23.03       20.99      2.31 o 
   4   4  11       13.86       18.19      2.33 o 
   5   4  11        0.03        0.04      1.51 o 
   6   4  11        0.19        0.38      1.60 o 
   7   4  11        0.40        0.38      1.75 o 
  -7   5  11        3.86       11.36      2.38 o 
  -6   5  11        0.01        0.74      1.52 o 
  -5   5  11       33.37       22.27      2.29 o 
  -4   5  11        1.62        2.34      1.55 o 
  -3   5  11        0.41       -1.36      1.36 o 
  -2   5  11       61.39       81.69      3.73 o 
  -1   5  11        6.60        6.81      1.55 o 
   0   5  11      129.91      174.45      4.72 o 
   1   5  11        0.68        1.92      1.49 o 
   2   5  11       96.64      129.91     12.34 o 
   3   5  11        0.00       -1.28      1.28 o 
   4   5  11      122.01      129.41     19.07 o 
   5   5  11        3.44        2.78      1.77 o 
   6   5  11       94.01       93.27     15.37 o 
  -6   6  11        1.47       -1.64      1.64 o 
  -5   6  11       74.59       70.79      4.20 o 
  -4   6  11        8.34        6.84      1.64 o 
  -3   6  11        1.65       -1.41      1.41 o 
  -2   6  11       95.84       94.94      3.30 o 
  -1   6  11       15.05       17.76      1.92 o 
   0   6  11        0.32       -0.33      1.47 o 
   1   6  11       44.99       56.12      2.90 o 
   2   6  11       19.96       21.17      2.52 o 
   3   6  11       46.72       56.52      7.53 o 
   4   6  11        7.61        6.02      2.03 o 
   5   6  11       34.84       33.94      7.96 o 
   6   6  11        1.71        1.63      1.88 o 
  -6   7  11       50.40       41.79      3.35 o 
  -5   7  11       28.66       32.39      2.61 o 
  -4   7  11       13.77        7.20      1.92 o 
  -3   7  11       35.94       44.75      2.64 o 
  -2   7  11       67.09       58.62      2.73 o 
  -1   7  11       32.40       33.61      2.62 o 
   0   7  11      103.95      109.33      8.53 o 
   1   7  11       41.86       38.03      2.72 o 
   2   7  11       36.48       47.10      3.20 o 
   3   7  11       31.39       26.27      3.21 o 
   4   7  11        1.34       -0.12      1.72 o 
   5   7  11       26.33       25.63      7.34 o 
  -5   8  11       68.16       77.95      5.03 o 
  -4   8  11       26.97       35.64      3.38 o 
  -3   8  11       32.45       40.89      2.58 o 
  -2   8  11       44.55       56.80      2.77 o 
  -1   8  11        4.13        7.00      1.75 o 
   0   8  11        0.12        1.03      1.37 o 
   1   8  11        4.08        3.43      1.64 o 
   2   8  11        0.27        1.00      1.64 o 
   3   8  11        1.61        3.42      1.88 o 
   4   8  11        5.83        6.78      2.13 o 
  -4   9  11       13.74        9.91      2.18 o 
  -3   9  11        4.23        3.11      1.64 o 
  -2   9  11        0.56       -1.38      1.38 o 
  -1   9  11        0.93       -0.97      1.49 o 
   0   9  11        0.37        0.84      1.51 o 
   1   9  11        3.36        1.12      1.57 o 
   2   9  11        0.12       -1.24      1.75 o 
   3   9  11       13.81       17.91      2.66 o 
  -1  10  11       12.67       14.27      2.27 o 
   0  10  11        0.78       -0.09      1.55 o 
   1  10  11       36.47       46.75      5.92 o 
  -7   0  12        5.09        7.97      3.94 o 
  -6   0  12       21.61        5.94      2.75 o 
  -5   0  12       92.97      110.66     13.38 o 
  -4   0  12       61.85       56.07      4.26 o 
  -3   0  12       14.61       18.14      2.71 o 
  -2   0  12       46.71       41.56      3.41 o 
  -1   0  12       40.78       52.19      3.65 o 
   0   0  12       11.98       16.26      3.00 o 
   1   0  12       50.26       70.23      4.82 o 
   2   0  12       20.72       21.08      3.09 o 
   3   0  12       15.30       12.53      2.70 o 
  -7   1  12        1.44        0.40      3.38 o 
  -6   1  12       25.02       32.20      2.85 o 
  -5   1  12        4.74        3.61      1.94 o 
  -4   1  12       37.03       50.10      2.92 o 
  -3   1  12       48.02       59.88      2.85 o 
  -2   1  12        4.60       11.63      1.79 o 
  -1   1  12        9.77       20.80      1.86 o 
   0   1  12        0.01        0.06      1.32 o 
   1   1  12       16.80       34.85      2.70 o 
   2   1  12        0.08        0.08      1.92 o 
   3   1  12        3.89        3.29      2.23 o 
   4   1  12        4.24        1.79      2.18 o 
   6   1  12        2.08        2.25      2.54 o 
  -6   2  12       18.08       16.08      2.34 o 
  -5   2  12      180.65      179.96      4.69 o 
  -4   2  12       16.06        9.31      1.88 o 
  -3   2  12        7.71       14.38      1.94 o 
  -2   2  12       22.17       17.09      1.91 o 
  -1   2  12        2.16       -0.80      1.30 o 
   0   2  12        1.66        1.74      1.88 o 
   1   2  12       18.22       19.26      3.23 o 
   2   2  12        2.67        2.48      2.19 o 
   3   2  12       10.68       11.58      2.01 o 
   4   2  12        0.05       -1.33      1.33 o 
   5   2  12       11.20        9.15      2.02 o 
   6   2  12        0.43        0.07      1.54 o 
  -6   3  12        5.20        1.57      2.02 o 
  -5   3  12        0.40        0.28      1.82 o 
  -4   3  12       31.11       28.77      2.34 o 
  -3   3  12        6.66        4.80      1.58 o 
  -2   3  12        0.55       -0.60      1.70 o 
  -1   3  12       45.08       53.82      3.21 o 
   0   3  12       15.98       12.76      2.39 o 
   1   3  12        4.09        7.76      1.86 o 
   2   3  12       16.30       15.99      3.23 o 
   3   3  12       48.58       53.88      4.28 o 
   4   3  12        6.04        2.77      3.05 o 
   5   3  12        4.79        3.99      1.83 o 
   6   3  12        4.92        1.33      1.72 o 
  -6   4  12       17.58       20.35      2.52 o 
  -5   4  12       39.89       54.92      3.07 o 
  -4   4  12       21.69       21.98      2.75 o 
  -3   4  12        7.85       17.02      2.63 o 
  -2   4  12        9.50       13.47      1.93 o 
  -1   4  12        3.55        6.60      1.72 o 
   0   4  12        0.93        0.25      1.37 o 
   1   4  12        1.83        4.31      2.32 o 
   2   4  12        4.53        5.45      1.81 o 
   3   4  12       15.66       17.80      2.43 o 
   4   4  12       34.67       36.83      6.65 o 
   5   4  12       18.98       18.11      3.23 o 
  -5   5  12       13.31        3.70      2.40 o 
  -4   5  12       50.23       54.37      3.51 o 
  -3   5  12       21.67       15.51      2.05 o 
  -2   5  12       44.02       51.17      2.74 o 
  -1   5  12      199.98      220.34     10.54 o 
   0   5  12       13.11       15.21      2.95 o 
   1   5  12       48.42       57.55      3.55 o 
   2   5  12        0.06       -0.52      1.61 o 
   3   5  12       35.77       40.27      4.14 o 
   4   5  12        2.61        2.16      1.86 o 
   5   5  12        0.40       -1.67      1.67 o 
  -5   6  12        0.16       -1.15      1.62 o 
  -4   6  12        1.77        0.00      1.64 o 
  -3   6  12        5.60        6.35      1.78 o 
  -2   6  12       19.22       26.53      2.20 o 
  -1   6  12        7.61        7.13      1.86 o 
   0   6  12       15.17       17.66      2.52 o 
   1   6  12       10.81       12.28      2.29 o 
   2   6  12        0.18       -1.36      1.57 o 
   3   6  12        0.38       -0.12      1.70 o 
   4   6  12       23.80       26.82      3.39 o 
  -4   7  12       46.86       61.37      3.19 o 
  -3   7  12        6.58        6.93      1.80 o 
  -2   7  12       53.93       69.50      3.11 o 
  -1   7  12       19.12       16.69      2.23 o 
   0   7  12        6.83        9.87      1.95 o 
   1   7  12        0.02       -0.71      1.47 o 
   2   7  12        8.90        7.71      2.16 o 
   3   7  12        0.00       -1.30      1.61 o 
  -3   8  12        9.28       10.11      2.28 o 
  -2   8  12        2.37        1.29      1.76 o 
  -1   8  12        0.01       -0.31      1.60 o 
   0   8  12        6.67        5.39      1.82 o 
   1   8  12        0.02       -0.38      1.52 o 
   2   8  12       19.78       24.07      3.92 o 
  -5   1  13        2.09       -0.79      1.71 o 
  -4   1  13      124.95      137.16      4.19 o 
  -3   1  13       15.50       19.10      2.13 o 
  -2   1  13       39.28       51.07      2.74 o 
  -1   1  13       44.34       59.87      3.10 o 
   0   1  13       37.06       51.29      3.63 o 
   1   1  13       25.31       41.66      4.42 o 
   2   1  13        3.27        5.07      2.42 o 
   3   1  13        8.82       12.84      2.85 o 
  -5   2  13       14.45       11.66      2.13 o 
  -4   2  13        1.70        4.27      1.86 o 
  -3   2  13        1.92        1.03      1.62 o 
  -2   2  13        0.93       -0.79      1.46 o 
  -1   2  13        1.43        4.05      2.19 o 
   0   2  13       59.01       68.21      5.30 o 
   1   2  13        1.15        1.90      2.55 o 
   2   2  13       22.58       29.50      3.88 o 
   3   2  13       12.77       11.44      2.89 o 
   4   2  13       19.28       12.09      3.03 o 
  -5   3  13        0.62        4.94      2.76 o 
  -4   3  13       12.43       11.50      2.59 o 
  -3   3  13        1.71       -0.88      2.04 o 
  -2   3  13       18.35       21.16      2.60 o 
  -1   3  13       44.85       49.35      3.90 o 
   0   3  13        8.32       17.07      3.35 o 
   1   3  13       27.83       49.89      5.12 o 
   2   3  13        0.03        1.04      2.40 o 
   3   3  13       48.40       62.80      5.15 o 
   4   3  13       16.39       27.28      3.93 o 
  -4   4  13        0.68       -0.92      1.98 o 
  -3   4  13       50.58       46.80      3.54 o 
  -2   4  13        6.50        3.42      2.08 o 
  -1   4  13       66.77       75.50      4.61 o 
   0   4  13        4.32        2.67      2.96 o 
   1   4  13       17.62       24.79      4.12 o 
   2   4  13        0.01       -1.43      1.43 o 
   3   4  13       12.59       12.41      2.33 o 
  -3   5  13       17.63       26.70      2.95 o 
  -2   5  13        2.12        4.36      2.32 o 
  -1   5  13       71.05       88.07      4.98 o 
   0   5  13       15.05       24.61      2.76 o 
   1   5  13       41.05       56.36      3.71 o 
   2   5  13       30.11       34.77      3.92 o 
   3   5  13        4.48        5.18      1.96 o 
  -2   6  13        1.89       -1.54      2.15 o 
  -1   6  13       12.24       18.92      2.28 o 
   0   6  13       28.78       30.90      4.31 o 
   1   6  13        2.17        1.64      2.67 o 
   2   6  13        3.87        4.41      2.82 o 
  -3   0  14       13.57       20.47      3.19 o 
  -2   0  14        3.29        4.53      2.36 o 
  -1   0  14        3.81       -1.11      2.54 o 
   0   0  14        2.79        0.80      2.45 o 
  -3   1  14        8.63       10.82      4.30 o 
  -2   1  14        1.07       -0.72      1.53 o 
  -1   1  14       12.03       13.29      3.47 o 
   0   1  14        0.00        1.30      2.68 o 
   1   1  14        5.07       11.49      3.18 o 
   2   1  14        8.22       12.71      3.09 o 
  -2   2  14        1.04       -2.28      2.28 o 
  -1   2  14        1.34        0.42      2.81 o 
   0   2  14       25.45       25.24      3.81 o 
   1   2  14        5.09        5.44      2.95 o 
  -1   3  14        2.80        7.55      3.28 o 
   0   3  14       24.93       28.85      4.16 o 
   1   3  14        0.04       -1.48      2.50 o 
                                                 
